# Supplementary material for: 5-(3,4,5-Trimeth­oxy­phen­yl)-1,3,4-oxadiazole-2(3H)-thione
Source: Acta Crystallogr Sect E Struct Rep Online. 2010 Jul 3;66(Pt 8):o1911. doi: 10.1107/S1600536810024967 (PMC3007562; doi:10.1107/S1600536810024967)
Supplement: Supplementary file 2 [file e-66-o1911-Isup2.hkl]

# 
# h,k,l, Fc-squared, Fo-squared, sigma(Fo-squared) and status flag 
# 
data_I
_shelx_title ' sa29 in P21/n' 
_shelx_refln_list_code          4 
_shelx_F_calc_maximum      188.05 
_exptl_crystal_F_000       560.00 
_reflns_d_resolution_high  0.8209 
 
loop_ 
 _symmetry_equiv_pos_as_xyz 
 'x, y, z' 
 '-x+1/2, y+1/2, -z+1/2' 
 '-x, -y, -z' 
 'x-1/2, -y-1/2, z-1/2' 
 
_cell_length_a    12.5060 
_cell_length_b     7.1577 
_cell_length_c    13.4510 
_cell_angle_alpha  90.000 
_cell_angle_beta   96.558 
_cell_angle_gamma  90.000 
 
_shelx_F_squared_multiplier     1.000 
 
loop_ 
 _refln_index_h 
 _refln_index_k 
 _refln_index_l 
 _refln_F_squared_calc 
 _refln_F_squared_meas 
 _refln_F_squared_sigma 
 _refln_observed_status 
   6   0   0      235.54      331.68     17.81 o 
   8   0   0      882.05      971.45     27.79 o 
  10   0   0      257.34      250.44     16.14 o 
  12   0   0        4.19        6.10     17.65 o 
  14   0   0      227.72      255.02     22.55 o 
   2   1   0     4356.99     3504.36    139.65 o 
   3   1   0      155.92      130.62     12.17 o 
   4   1   0      408.63      328.63     21.40 o 
   5   1   0     2824.35     2495.83     62.45 o 
   6   1   0       65.25       46.67     14.62 o 
   7   1   0      978.28     1029.90     33.55 o 
   8   1   0        1.37        1.11      8.30 o 
   9   1   0      257.63      290.88     13.36 o 
  10   1   0       12.81       18.37      8.11 o 
  11   1   0      281.33      263.11     43.82 o 
  12   1   0      140.98      175.22     13.78 o 
  13   1   0       10.13       14.35     13.37 o 
  14   1   0      149.44      143.33     11.26 o 
  15   1   0       47.29       51.38     18.64 o 
   0   2   0    35362.45    33033.47    568.96 o 
   1   2   0     5011.01     4660.80    167.15 o 
   2   2   0      510.77      453.74     33.58 o 
   3   2   0     6255.42     5737.31    110.77 o 
   4   2   0       52.56       53.47     12.05 o 
   5   2   0       72.84       75.61     17.42 o 
   6   2   0      456.19      460.16     24.04 o 
   7   2   0      393.55      322.28     20.57 o 
   8   2   0      796.27      872.11     30.74 o 
   9   2   0        1.06       -1.20      8.18 o 
  10   2   0        1.89        5.53     11.01 o 
  11   2   0      431.54      445.18     14.23 o 
  12   2   0        1.85        3.72     12.24 o 
  13   2   0      301.49      347.24     15.58 o 
  14   2   0       18.40       17.78      8.42 o 
   1   3   0      622.76      525.06     17.33 o 
   2   3   0      100.95       81.04      8.84 o 
   3   3   0      146.95      147.72      8.87 o 
   4   3   0      675.62      628.11     26.61 o 
   5   3   0     1298.15     1283.23     43.60 o 
   6   3   0      146.56      137.12     23.08 o 
   7   3   0      674.11      760.96     34.79 o 
   8   3   0     1623.00     1678.75     46.75 o 
   9   3   0       18.26       28.35     15.86 o 
  10   3   0      278.93      284.16     13.76 o 
  11   3   0       24.73       25.68      9.27 o 
  12   3   0      329.23      338.10     12.17 o 
  13   3   0       86.11       78.94     10.53 o 
  14   3   0       24.59       34.51      7.73 o 
   0   4   0      383.86      339.54     22.98 o 
   1   4   0        3.83        6.74     10.21 o 
   2   4   0      483.46      501.94     48.43 o 
   3   4   0      305.65      320.85     15.81 o 
   4   4   0      635.85      670.65     44.02 o 
   5   4   0        8.60        5.94      6.26 o 
   6   4   0      301.16      331.68     24.58 o 
   7   4   0       92.68       94.51     10.57 o 
   8   4   0      301.97      312.41     13.16 o 
   9   4   0        0.02        0.86      9.12 o 
  10   4   0       29.64       32.79      8.12 o 
  11   4   0       17.74       25.72      8.55 o 
  12   4   0        9.24        5.99      9.37 o 
  13   4   0       46.24       48.60      9.78 o 
   1   5   0       63.37       65.06      9.47 o 
   2   5   0      244.36      256.97     13.93 o 
   3   5   0       76.56       80.22     12.50 o 
   4   5   0       12.51       11.73     11.57 o 
   5   5   0      114.50      112.01     10.95 o 
   6   5   0       13.67       13.28     10.53 o 
   7   5   0        0.38        9.18     11.08 o 
   8   5   0        0.64        2.69     11.80 o 
   9   5   0      641.26      699.80     23.49 o 
  10   5   0       30.50       35.52      9.59 o 
  11   5   0      160.05      142.84      9.12 o 
  12   5   0      135.91      110.58     12.52 o 
   0   6   0       24.18       18.55     17.47 o 
   1   6   0        2.14        6.68     10.02 o 
   2   6   0       21.71       26.87     11.95 o 
   3   6   0      795.25      882.97     49.96 o 
   4   6   0       15.73       16.38     13.40 o 
   5   6   0       72.25       91.91     17.98 o 
   6   6   0       34.56       41.96     12.75 o 
   7   6   0      483.40      517.92     18.53 o 
   8   6   0        9.73        7.41     10.04 o 
   9   6   0        4.73        2.14     12.62 o 
  10   6   0       18.11       20.42      9.26 o 
   1   7   0       48.57       60.02     14.12 o 
   2   7   0        1.29        1.55      9.94 o 
   3   7   0       29.39       35.65     14.38 o 
   4   7   0       13.63       20.04     15.90 o 
   5   7   0        0.06        8.57     13.93 o 
   6   7   0       18.62       16.62     19.35 o 
   7   7   0       11.68       14.63     20.36 o 
   8   7   0      328.06      424.30     25.04 o 
   0   8   0        6.67       12.59     19.69 o 
   1   8   0      140.00      149.54     15.48 o 
   2   8   0       11.73       15.36     14.15 o 
   3   8   0        0.05       -0.59     11.08 o 
   4   8   0       17.65       16.68     11.73 o 
   5   8   0        6.63       -2.33     19.92 o 
 -15   0   1      217.28      220.29     13.59 o 
 -13   0   1     1077.74     1000.68     92.88 o 
 -11   0   1       82.13       90.99     14.08 o 
  -9   0   1        7.01        9.02     14.16 o 
   3   0   1       38.96       26.28      8.39 o 
   5   0   1       90.93       91.73     11.66 o 
   7   0   1     1010.71      885.55     26.51 o 
   9   0   1     1075.37     1139.16     31.61 o 
  11   0   1      833.13      893.02     28.91 o 
  13   0   1        8.90       14.16     19.94 o 
 -15   1   1       33.81       49.71     10.26 o 
 -14   1   1       51.53       49.21      8.81 o 
 -13   1   1       26.33       28.69      8.44 o 
 -12   1   1      217.07      212.42     10.02 o 
 -11   1   1       39.34       40.36     11.38 o 
 -10   1   1       96.84      111.34     10.43 o 
  -9   1   1       67.23       63.09     17.22 o 
  -8   1   1      951.80     1039.48     33.79 o 
  -7   1   1     5162.70     6317.67    130.30 o 
  -6   1   1       20.20       20.54     14.78 o 
  -5   1   1     2818.79     3050.14     78.67 o 
  -3   1   1     3048.16     2969.79     72.36 o 
  -2   1   1      243.66      237.11     18.60 o 
  -1   1   1      780.00      760.14     31.81 o 
   1   1   1     5829.06     5617.23    301.94 o 
   2   1   1     1644.58     1658.60    130.77 o 
   3   1   1      563.63      456.53     13.86 o 
   4   1   1       12.84       18.52      5.65 o 
   5   1   1     4527.42     4249.81    102.05 o 
   6   1   1      596.91      554.13     45.38 o 
   7   1   1      344.71      325.74     14.22 o 
   8   1   1      329.45      349.95     22.44 o 
   9   1   1      139.89      141.47     10.74 o 
  10   1   1       24.77       37.93     11.72 o 
  11   1   1      444.78      460.69     50.70 o 
  12   1   1      399.36      420.30     13.27 o 
  13   1   1       76.33       83.68     18.91 o 
  14   1   1        0.28        6.00      9.78 o 
 -14   2   1      232.76      208.59     15.07 o 
 -13   2   1      165.31      142.73      9.66 o 
 -12   2   1       66.88       84.43      7.13 o 
 -11   2   1       41.14       55.83      8.15 o 
 -10   2   1       38.17       45.12      8.82 o 
  -9   2   1      181.04      173.02     18.65 o 
  -8   2   1      434.79      457.76     24.73 o 
  -7   2   1      400.55      411.45     23.50 o 
  -6   2   1      789.74      665.44     30.17 o 
  -5   2   1       67.53       94.17      9.63 o 
  -4   2   1       20.40       15.74     10.51 o 
  -3   2   1       28.03       31.09      9.83 o 
  -2   2   1    11678.75    11254.02    177.68 o 
  -1   2   1        1.17        5.50      5.78 o 
   0   2   1    27167.17    28143.18    640.85 o 
   1   2   1    17837.08    16832.54    224.82 o 
   2   2   1      556.54      550.14     25.31 o 
   3   2   1     2012.76     1821.11     44.78 o 
   4   2   1     1103.70      946.10     24.84 o 
   5   2   1      117.04       97.90     11.08 o 
   6   2   1      153.72      171.78      8.65 o 
   7   2   1       82.31       97.98     10.73 o 
   8   2   1      161.43      155.86     11.95 o 
   9   2   1       56.73       61.07      9.87 o 
  10   2   1       10.20        7.57     11.34 o 
  11   2   1       33.49       42.85     12.52 o 
  12   2   1       78.36       79.58     13.50 o 
  13   2   1        0.72        2.72     13.16 o 
  14   2   1       66.53       73.38     14.25 o 
 -14   3   1        6.12        4.29      9.61 o 
 -13   3   1        2.14        5.40      8.83 o 
 -12   3   1      405.99      364.50     24.60 o 
 -11   3   1      213.33      226.62     11.14 o 
 -10   3   1       50.28       47.80     10.95 o 
  -9   3   1       94.09       92.32     12.18 o 
  -8   3   1      236.48      234.95     11.69 o 
  -7   3   1       23.68       38.67     11.23 o 
  -6   3   1       24.21       24.78      9.29 o 
  -5   3   1      613.17      494.83     20.07 o 
  -4   3   1      164.04      162.38     13.15 o 
  -3   3   1       25.38       28.03     10.14 o 
  -2   3   1      595.84      667.68     42.91 o 
  -1   3   1      900.69      883.36     66.47 o 
   0   3   1      432.90      427.89     32.23 o 
   1   3   1     1700.91     1640.82     88.07 o 
   2   3   1     1661.47     1553.71     51.92 o 
   3   3   1      329.93      317.37     12.96 o 
   4   3   1       14.98       15.97      7.80 o 
   5   3   1      447.45      443.74     18.83 o 
   6   3   1        0.05        4.36     10.43 o 
   7   3   1        6.95       18.65     16.07 o 
   8   3   1       48.80       67.26     11.48 o 
   9   3   1     1164.43     1132.45     44.60 o 
  10   3   1       14.84       13.22     11.44 o 
  11   3   1        0.07        4.15     11.40 o 
  12   3   1      326.04      338.99     21.44 o 
  13   3   1       18.02       22.64     13.48 o 
  14   3   1       10.37       21.09     13.62 o 
 -13   4   1        1.55        6.85      7.93 o 
 -12   4   1       61.42       70.40      8.85 o 
 -11   4   1        5.57        8.71     11.01 o 
 -10   4   1       11.75       15.69      9.05 o 
  -9   4   1      178.38      198.98     13.55 o 
  -8   4   1        0.85        0.97     15.43 o 
  -7   4   1        0.10       -4.09     10.77 o 
  -6   4   1       12.42       17.53     10.18 o 
  -5   4   1      697.18      739.44     24.69 o 
  -4   4   1        0.82       -2.30      9.54 o 
  -3   4   1     1203.44     1262.05     25.30 o 
  -2   4   1      350.21      348.77     14.34 o 
  -1   4   1       30.42       26.74     11.02 o 
   0   4   1      960.26     1040.47     35.11 o 
   1   4   1     4375.50     4393.72    258.02 o 
   2   4   1     1040.22     1124.41     82.41 o 
   3   4   1     1552.89     1596.49     93.35 o 
   4   4   1      307.67      295.66     12.27 o 
   5   4   1       13.52       13.44      7.18 o 
   6   4   1        0.22        4.09      8.44 o 
   7   4   1      151.23      161.35     15.55 o 
   8   4   1       27.62       37.85     11.25 o 
   9   4   1       27.74       34.63     12.37 o 
  10   4   1       12.63       22.28     12.56 o 
  11   4   1       31.07       28.69      9.73 o 
  12   4   1       11.35        8.50      7.57 o 
  13   4   1        0.45        4.29      8.16 o 
 -12   5   1       40.92       38.97     10.20 o 
 -11   5   1       28.11       34.95     16.11 o 
 -10   5   1      454.41      511.20     21.35 o 
  -9   5   1        3.09       -2.62     16.11 o 
  -8   5   1       83.33       85.46     17.13 o 
  -7   5   1       36.40       31.21      9.70 o 
  -6   5   1        3.78        6.87      8.55 o 
  -5   5   1      131.40      125.59     10.26 o 
  -4   5   1      494.92      516.67     20.57 o 
  -3   5   1       41.18       41.95     11.87 o 
  -2   5   1       38.91       25.40     10.51 o 
  -1   5   1       93.81      101.62     11.99 o 
   0   5   1      742.89      805.59     22.58 o 
   1   5   1        0.13        0.22      9.29 o 
   2   5   1       35.61       38.16     11.13 o 
   3   5   1      196.57      216.33     11.67 o 
   4   5   1        7.65       13.20      9.04 o 
   5   5   1      145.56      155.11      8.86 o 
   6   5   1      372.98      383.97     15.03 o 
   7   5   1      174.90      173.22     10.15 o 
   8   5   1      968.77     1003.54     18.51 o 
   9   5   1      165.25      168.62      9.72 o 
  10   5   1       20.80       26.45      7.26 o 
  11   5   1        3.36        6.59      8.59 o 
  12   5   1        8.59       12.94      9.61 o 
 -10   6   1       71.40       70.90     10.57 o 
  -9   6   1        1.81        0.73     10.95 o 
  -8   6   1       14.15       15.41     11.95 o 
  -7   6   1        0.06       -0.56     11.36 o 
  -6   6   1        3.45       12.56     11.17 o 
  -5   6   1        4.55       16.89     16.64 o 
  -4   6   1        0.30        1.57     13.73 o 
  -3   6   1       73.92       77.74      9.44 o 
  -2   6   1        1.62        1.71     11.83 o 
  -1   6   1        4.01        6.01      8.57 o 
   0   6   1      119.48      121.26     11.48 o 
   1   6   1       89.81       98.42     11.85 o 
   2   6   1      266.60      266.42     12.43 o 
   3   6   1       17.88       16.53     10.01 o 
   4   6   1      245.77      249.20     15.61 o 
   5   6   1       86.36       94.79     12.64 o 
   6   6   1        3.78        4.44     10.70 o 
   7   6   1       42.90       42.40      8.68 o 
   8   6   1       24.45       19.45      8.63 o 
   9   6   1       80.11       84.43      8.24 o 
  10   6   1        9.26       13.03      7.40 o 
  -9   7   1       47.70       40.86     18.78 o 
  -8   7   1      144.81      156.79     16.50 o 
  -7   7   1       30.91       36.92     14.27 o 
  -6   7   1        8.26       12.17     20.72 o 
  -5   7   1       45.43       56.98     19.80 o 
  -4   7   1        0.66        7.30     18.52 o 
  -3   7   1       26.20       32.27     12.46 o 
  -2   7   1      142.70      142.14     11.10 o 
  -1   7   1        8.90        7.37     10.54 o 
   0   7   1       17.34       26.09     12.65 o 
   1   7   1        7.55       11.24     12.44 o 
   2   7   1       69.17       73.05     11.64 o 
   3   7   1      256.78      286.94     14.17 o 
   4   7   1       80.17       92.09     15.97 o 
   5   7   1       25.10       31.34     15.64 o 
   6   7   1       26.66       29.17     13.90 o 
   7   7   1       49.95       49.70     11.23 o 
   8   7   1      110.57      116.51     12.39 o 
  -5   8   1       17.49       24.18     21.06 o 
  -4   8   1       11.34        7.55     15.74 o 
  -3   8   1       80.77       85.91     10.67 o 
  -2   8   1       82.29       95.49     12.05 o 
  -1   8   1        5.41        8.22     11.33 o 
   0   8   1        0.41        1.67     11.10 o 
   1   8   1      101.52       96.99     12.04 o 
   2   8   1       12.83       14.46      9.89 o 
   3   8   1       74.13       83.15     12.61 o 
   4   8   1        3.47        8.30      9.72 o 
   5   8   1        0.06        1.57     14.51 o 
 -14   0   2       44.17       39.41     13.35 o 
 -12   0   2       54.47       29.33      9.58 o 
 -10   0   2      254.02      274.36     15.57 o 
  -8   0   2     2318.04     1770.16     43.07 o 
  -6   0   2       91.30       87.50     15.60 o 
  -4   0   2     2328.20     2437.49     57.65 o 
  -2   0   2     2757.11     2962.96     49.31 o 
   2   0   2       52.37       33.62      9.41 o 
   4   0   2     3390.43     2734.54     38.30 o 
   6   0   2      827.58      716.35     24.73 o 
   8   0   2      228.58      195.59     16.54 o 
  10   0   2      547.24      548.63     20.02 o 
  12   0   2        0.35       -1.78     18.39 o 
  14   0   2        8.74        9.97     20.19 o 
 -15   1   2        0.00        0.51      9.03 o 
 -14   1   2      128.58      133.67      9.05 o 
 -13   1   2       20.21       24.54      9.14 o 
 -12   1   2     1166.64     1087.88     15.69 o 
 -11   1   2       53.49       53.13      9.53 o 
 -10   1   2      149.62      190.45     14.25 o 
  -9   1   2        4.33        7.37      8.27 o 
  -8   1   2      259.97      275.50     16.76 o 
  -7   1   2      949.83      926.87     22.25 o 
  -6   1   2     1598.56     2081.70     36.25 o 
  -5   1   2      786.62      908.47     32.40 o 
  -4   1   2      477.92      467.86     16.03 o 
  -3   1   2     1977.54     1948.19    122.06 o 
  -2   1   2      771.42      717.96     35.71 o 
  -1   1   2      174.33      162.15      9.64 o 
   0   1   2     1975.58     1792.17     95.03 o 
   1   1   2      908.54      907.66     29.18 o 
   2   1   2      144.44      125.78      7.74 o 
   3   1   2      137.24      142.48      9.81 o 
   4   1   2      247.70      205.02     11.37 o 
   5   1   2      720.87      709.73     18.28 o 
   6   1   2       49.48       47.98      8.05 o 
   7   1   2       27.83       16.04      7.79 o 
   8   1   2        5.35        4.72      7.95 o 
   9   1   2      571.05      576.27     14.75 o 
  10   1   2      701.94      767.25     22.97 o 
  11   1   2       12.69       15.68     10.15 o 
  12   1   2        8.45       13.62     12.66 o 
  13   1   2       45.73       59.81     11.88 o 
  14   1   2       19.76       20.16     11.54 o 
 -14   2   2       67.16       55.88      8.32 o 
 -13   2   2       10.57       13.89      8.60 o 
 -12   2   2      332.88      330.50     12.32 o 
 -11   2   2       36.16       41.89      8.32 o 
 -10   2   2        0.85        6.16      8.63 o 
  -9   2   2        3.48        4.33      7.01 o 
  -8   2   2       13.61       13.01      7.41 o 
  -7   2   2      150.68      150.28      9.99 o 
  -6   2   2      136.47      163.24     10.48 o 
  -5   2   2     2261.68     2209.37     61.98 o 
  -4   2   2        2.90        1.01      8.72 o 
  -3   2   2      330.26      310.03     37.79 o 
  -2   2   2      116.31      109.15     10.47 o 
  -1   2   2       27.65       26.02      7.03 o 
   0   2   2      154.94      161.12     20.43 o 
   1   2   2     2268.49     2085.76    116.16 o 
   2   2   2      327.11      281.30     10.21 o 
   3   2   2        6.27        5.75      5.74 o 
   4   2   2      757.02      703.07     15.28 o 
   5   2   2      101.05       95.64      8.39 o 
   6   2   2       98.34      106.06      7.70 o 
   7   2   2       79.84       64.93      8.52 o 
   8   2   2       33.15       40.51     10.27 o 
   9   2   2      486.64      477.13     14.05 o 
  10   2   2       27.86       32.24     12.03 o 
  11   2   2       68.03       79.25      9.61 o 
  12   2   2      227.58      256.93     13.12 o 
  13   2   2       15.16       25.90     13.85 o 
  14   2   2       44.87       68.19     15.55 o 
 -14   3   2        1.03        3.05      8.38 o 
 -13   3   2       17.83       16.79      8.26 o 
 -12   3   2      217.93      230.59     12.38 o 
 -11   3   2        1.40        6.37      8.68 o 
 -10   3   2      188.81      202.31     11.82 o 
  -9   3   2       36.08       42.67      9.32 o 
  -8   3   2      332.40      335.10     13.14 o 
  -7   3   2      314.88      343.57     14.50 o 
  -6   3   2     1504.97     1515.78     35.36 o 
  -5   3   2      675.80      672.09     23.62 o 
  -4   3   2     1135.12     1006.37     26.73 o 
  -3   3   2      303.45      294.49     14.83 o 
  -2   3   2      746.99      713.27     28.28 o 
  -1   3   2      167.28      168.78      9.79 o 
   0   3   2      585.23      570.28     41.25 o 
   1   3   2       30.94       35.63      7.08 o 
   2   3   2     1586.94     1527.08     36.80 o 
   3   3   2      568.03      551.26     17.42 o 
   4   3   2      693.09      585.55     12.23 o 
   5   3   2      906.73      837.40     43.11 o 
   6   3   2      600.66      615.70     16.39 o 
   7   3   2       70.49       78.42      9.11 o 
   8   3   2       16.12       17.86      7.50 o 
   9   3   2      619.07      626.07     17.23 o 
  10   3   2       79.11       77.89     10.17 o 
  11   3   2        1.79        4.74     11.97 o 
  12   3   2       47.30       45.05     14.34 o 
  13   3   2        0.53        8.35     13.28 o 
 -13   4   2        2.63        2.50     13.37 o 
 -12   4   2      190.31      175.25     22.66 o 
 -11   4   2      148.43      152.45     14.02 o 
 -10   4   2       17.20       18.17      9.97 o 
  -9   4   2       10.19       11.94     15.14 o 
  -8   4   2      161.75      142.77     17.40 o 
  -7   4   2      307.25      328.14     19.31 o 
  -6   4   2       92.65      103.50     15.42 o 
  -5   4   2       32.95       41.78     14.88 o 
  -4   4   2      168.63      151.88     17.17 o 
  -3   4   2      179.25      174.89     10.66 o 
  -2   4   2      636.00      661.42     18.63 o 
  -1   4   2      641.81      675.37     45.62 o 
   0   4   2     2497.62     2641.22    114.75 o 
   1   4   2     6504.79     6450.52    219.28 o 
   2   4   2        2.70        4.29      7.12 o 
   3   4   2      104.56      107.46      9.50 o 
   4   4   2       85.89       78.23      7.16 o 
   5   4   2       33.76       27.45      6.60 o 
   6   4   2      272.65      261.10      8.87 o 
   7   4   2      411.04      427.15     10.82 o 
   8   4   2      297.65      302.33     12.80 o 
   9   4   2      138.09      133.67     10.72 o 
  10   4   2       86.68       86.70     12.49 o 
  11   4   2       48.66       54.06     13.02 o 
  12   4   2      171.44      165.78     12.39 o 
  13   4   2        0.89        9.06     11.35 o 
 -12   5   2       18.64        6.90     17.82 o 
 -11   5   2       77.53       76.87     18.06 o 
 -10   5   2       40.61       39.78     17.28 o 
  -9   5   2      114.47      113.12     18.62 o 
  -8   5   2       28.09       27.84     12.05 o 
  -7   5   2      150.60      135.25     13.75 o 
  -6   5   2       75.29       78.33     12.59 o 
  -5   5   2       15.81       11.28      9.84 o 
  -4   5   2       16.29       22.11      8.84 o 
  -3   5   2      244.08      221.89     13.45 o 
  -2   5   2      100.51       94.51     10.50 o 
  -1   5   2        0.20        2.28      8.34 o 
   0   5   2       16.21       13.10      7.57 o 
   1   5   2      523.24      504.45     10.05 o 
   2   5   2     1183.19     1254.11     51.35 o 
   3   5   2     1103.28     1131.44     24.73 o 
   4   5   2        0.26        5.04      7.40 o 
   5   5   2       46.73       48.06      6.78 o 
   6   5   2        2.70        3.88      6.05 o 
   7   5   2      171.70      173.03      8.83 o 
   8   5   2       15.61       22.73      9.08 o 
   9   5   2       47.22       48.33      9.15 o 
  10   5   2      103.40      107.78     10.50 o 
  11   5   2       23.80       19.07      8.50 o 
  12   5   2       14.04       14.78     11.56 o 
 -10   6   2       33.90       45.33     14.15 o 
  -9   6   2       19.31       19.04     10.87 o 
  -8   6   2       61.01       70.59     12.66 o 
  -7   6   2       86.10       88.98     12.69 o 
  -6   6   2       15.67       13.39     10.97 o 
  -5   6   2      133.35      144.72     18.52 o 
  -4   6   2       15.08       15.62     16.00 o 
  -3   6   2      236.77      232.50     12.02 o 
  -2   6   2       68.96       67.07     10.86 o 
  -1   6   2      313.16      329.22     16.96 o 
   0   6   2      321.89      326.32     11.31 o 
   1   6   2     1348.80     1461.74     94.96 o 
   2   6   2      317.16      323.10     10.93 o 
   3   6   2      152.19      161.24      8.79 o 
   4   6   2       96.95      109.44      8.89 o 
   5   6   2      150.48      161.94     11.49 o 
   6   6   2       66.57       78.78      8.55 o 
   7   6   2      270.30      263.78      9.39 o 
   8   6   2      742.79      755.73     21.49 o 
   9   6   2       58.82       65.95      9.88 o 
  10   6   2        3.95        2.87      8.65 o 
  -8   7   2       12.63       14.64     14.51 o 
  -7   7   2        1.10        4.59     15.03 o 
  -6   7   2        3.09       20.02     21.06 o 
  -5   7   2      179.06      223.41     23.33 o 
  -4   7   2       18.99       32.77     14.04 o 
  -3   7   2        6.97       10.42     13.21 o 
  -2   7   2       52.60       69.14     10.04 o 
  -1   7   2       13.87       11.17      9.57 o 
   0   7   2      167.49      178.56     12.03 o 
   1   7   2       96.13       94.33     10.60 o 
   2   7   2      128.04      135.36     11.54 o 
   3   7   2        0.42        8.63     10.14 o 
   4   7   2       70.79       77.82     12.06 o 
   5   7   2        0.94        6.06      9.71 o 
   6   7   2       90.69      100.54     12.51 o 
   7   7   2        7.81        8.27     10.33 o 
   8   7   2       19.75       24.91     14.11 o 
  -5   8   2       11.83       18.06     15.07 o 
  -4   8   2        2.22        6.16     20.96 o 
  -3   8   2       15.96       12.92     10.25 o 
  -2   8   2        1.39       -0.87      9.36 o 
  -1   8   2        0.84        7.05     11.76 o 
   0   8   2       13.43        9.13     11.10 o 
   1   8   2        9.67        0.46     10.82 o 
   2   8   2        9.13        3.88     11.97 o 
   3   8   2       50.87       43.57     12.49 o 
   4   8   2        2.69        5.13     10.40 o 
   5   8   2      277.41      290.47     14.49 o 
 -15   0   3       36.82       55.32     13.64 o 
 -13   0   3      306.01      269.13     14.95 o 
 -11   0   3      117.38      148.84     17.33 o 
  -9   0   3      616.27      540.56     22.32 o 
  -7   0   3     1160.07     1421.67     37.43 o 
  -5   0   3      684.34      765.44     27.97 o 
  -3   0   3      158.98      215.47     12.73 o 
  -1   0   3     1796.49     1916.71     53.73 o 
   1   0   3       17.94       36.44      5.59 o 
   3   0   3     3469.83     3028.11    188.41 o 
   5   0   3      648.47      574.42    100.43 o 
   7   0   3      402.95      430.68     19.21 o 
   9   0   3       81.93       83.01     14.68 o 
  11   0   3      113.12      119.41     18.03 o 
  13   0   3      267.41      344.09     19.55 o 
 -15   1   3        1.69       12.33      8.91 o 
 -14   1   3        5.75        6.73      9.08 o 
 -13   1   3       20.93       23.38      9.08 o 
 -12   1   3        3.05        2.88      8.08 o 
 -11   1   3     1304.60     1221.02     44.31 o 
 -10   1   3       86.52       82.30      7.52 o 
  -9   1   3       68.51       52.99      8.53 o 
  -8   1   3       27.79       38.81      9.98 o 
  -7   1   3       23.33       18.85      9.56 o 
  -6   1   3       33.07       21.52      9.25 o 
  -5   1   3        8.40        6.48      8.96 o 
  -4   1   3       24.46       31.21      6.39 o 
  -3   1   3     6445.72     6471.96    362.18 o 
  -2   1   3     2582.27     2443.87     96.42 o 
  -1   1   3       21.66       15.14      5.61 o 
   0   1   3     2295.35     2397.55    224.82 o 
   1   1   3     4310.51     4740.85    223.90 o 
   2   1   3     1220.59     1160.68     47.64 o 
   3   1   3      132.89      125.13      5.82 o 
   4   1   3     1793.70     1795.25    103.77 o 
   5   1   3        0.49        2.37      5.43 o 
   6   1   3       71.18       56.14      7.13 o 
   7   1   3       63.07       67.48      7.38 o 
   8   1   3      161.04      151.91      9.68 o 
   9   1   3      182.04      203.34     12.50 o 
  10   1   3       55.08       51.30     12.18 o 
  11   1   3       38.63       49.94     12.86 o 
  12   1   3       60.91       76.95     13.28 o 
  13   1   3       59.90       76.27     11.98 o 
  14   1   3       55.79       82.97     19.55 o 
 -14   2   3        0.13        5.94      7.45 o 
 -13   2   3       13.92       11.27      8.50 o 
 -12   2   3      120.81      104.89     10.15 o 
 -11   2   3       16.96       23.06      8.98 o 
 -10   2   3      753.57      761.78     26.81 o 
  -9   2   3       26.61       32.15      7.30 o 
  -8   2   3      289.92      300.44     12.02 o 
  -7   2   3      202.97      164.71     15.41 o 
  -6   2   3     1471.36     1341.53    110.09 o 
  -5   2   3     1396.06     1302.91     26.32 o 
  -4   2   3      113.03      108.01      8.53 o 
  -3   2   3       33.88       27.11      6.07 o 
  -2   2   3      441.97      372.08     12.04 o 
  -1   2   3     1433.30     1460.63    107.85 o 
   0   2   3     2905.91     2641.39    155.63 o 
   1   2   3       81.17       84.44      5.99 o 
   2   2   3      819.44      782.22     28.91 o 
   3   2   3     1332.43     1264.02     28.99 o 
   4   2   3        5.43        4.48      6.34 o 
   5   2   3      291.87      242.80     18.62 o 
   6   2   3      329.84      285.28     10.41 o 
   7   2   3       15.02       15.30      8.05 o 
   8   2   3      799.57      787.05     23.97 o 
   9   2   3     1764.28     1718.57    119.71 o 
  10   2   3      498.69      519.79     16.16 o 
  11   2   3       12.64       15.99     10.76 o 
  12   2   3      118.89      112.15     10.45 o 
  13   2   3        3.18       13.61     14.25 o 
  14   2   3       20.07       22.98     11.75 o 
 -14   3   3       37.86       36.55     13.09 o 
 -13   3   3       45.39       50.90     11.81 o 
 -12   3   3       56.11       46.04      8.69 o 
 -11   3   3      470.47      457.20     15.14 o 
 -10   3   3       16.19       14.36     10.16 o 
  -9   3   3       68.97       72.67     10.92 o 
  -8   3   3       48.04       62.42     10.49 o 
  -7   3   3      280.92      283.65     14.46 o 
  -6   3   3      179.77      205.62     13.21 o 
  -5   3   3        9.22        4.47     12.30 o 
  -4   3   3       49.68       60.72     13.45 o 
  -3   3   3       48.84       38.32      7.15 o 
  -2   3   3       62.08       61.44      7.11 o 
  -1   3   3     1265.46     1125.26     31.59 o 
   0   3   3      566.53      561.71     44.50 o 
   1   3   3     2134.37     2051.34     96.34 o 
   2   3   3       36.85       28.74      5.57 o 
   3   3   3       22.41       25.65      5.95 o 
   4   3   3      536.77      518.17     22.08 o 
   5   3   3      330.41      301.76      9.63 o 
   6   3   3      256.12      238.77      9.06 o 
   7   3   3       88.47      100.10      9.31 o 
   8   3   3      136.80      143.87      9.60 o 
   9   3   3      203.94      217.97     11.44 o 
  10   3   3      260.12      266.73     14.03 o 
  11   3   3      325.07      374.06     34.05 o 
  12   3   3       41.38       45.95     13.17 o 
  13   3   3       11.85       12.65     11.56 o 
 -13   4   3       21.47       23.97     14.26 o 
 -12   4   3      154.73      129.42     11.77 o 
 -11   4   3        8.02       22.76     15.54 o 
 -10   4   3       13.44        5.21     16.02 o 
  -9   4   3      647.99      637.80     19.20 o 
  -8   4   3       51.55       70.05     16.75 o 
  -7   4   3      223.62      240.30     18.32 o 
  -6   4   3        0.16        1.82     14.77 o 
  -5   4   3      549.74      547.01     21.01 o 
  -4   4   3      647.52      755.61     23.49 o 
  -3   4   3       90.60       96.56     11.07 o 
  -2   4   3        0.03        2.46      6.62 o 
  -1   4   3      345.72      330.04     10.22 o 
   0   4   3      361.40      354.51     23.19 o 
   1   4   3      792.35      710.77     19.74 o 
   2   4   3      812.88      788.55     42.56 o 
   3   4   3      247.05      246.54     15.13 o 
   4   4   3      103.18       97.52      7.98 o 
   5   4   3       55.04       61.44      7.87 o 
   6   4   3      550.27      521.54     10.40 o 
   7   4   3       45.69       48.64      7.19 o 
   8   4   3     1365.32     1386.26     34.64 o 
   9   4   3     1286.37     1251.77     32.87 o 
  10   4   3       54.51       55.64     10.06 o 
  11   4   3        0.57        0.34     12.97 o 
  12   4   3       53.57       59.23     15.62 o 
 -12   5   3       41.84       28.37     18.23 o 
 -11   5   3        9.63       10.08     13.17 o 
 -10   5   3      493.65      527.24     22.84 o 
  -9   5   3       15.87       14.82     17.36 o 
  -8   5   3       25.96       31.31     16.70 o 
  -7   5   3       30.03       47.47     17.23 o 
  -6   5   3      866.43     1000.69     27.29 o 
  -5   5   3      316.08      332.39     40.76 o 
  -4   5   3       99.94       87.20     12.48 o 
  -3   5   3        5.13        6.67      8.57 o 
  -2   5   3      754.07      715.91     17.76 o 
  -1   5   3       11.54       13.67      6.68 o 
   0   5   3        3.20        5.05      6.67 o 
   1   5   3       13.47       17.74      6.82 o 
   2   5   3      148.75      152.89     17.25 o 
   3   5   3      589.91      551.74     16.48 o 
   4   5   3      110.08      111.22      9.36 o 
   5   5   3        0.53        5.00      7.61 o 
   6   5   3       50.14       49.43      8.37 o 
   7   5   3       24.75       27.34      8.96 o 
   8   5   3       25.47       21.64      7.72 o 
   9   5   3       87.43       85.20      9.63 o 
  10   5   3       91.92      100.67     10.41 o 
  11   5   3       53.39       55.11      9.23 o 
 -10   6   3        2.49      -16.57     18.75 o 
  -9   6   3       72.23       79.52     11.58 o 
  -8   6   3        6.86        9.10     12.16 o 
  -7   6   3      256.22      234.56     17.52 o 
  -6   6   3      119.89      121.19     13.51 o 
  -5   6   3       34.50       42.01     11.92 o 
  -4   6   3      223.92      243.06     20.10 o 
  -3   6   3      125.19      121.12     13.42 o 
  -2   6   3       15.39       19.27     10.69 o 
  -1   6   3       60.06       61.13      9.00 o 
   0   6   3       81.59       71.82      8.00 o 
   1   6   3      776.80      778.69     15.26 o 
   2   6   3     1158.23     1212.72     65.58 o 
   3   6   3      110.68      117.95      9.40 o 
   4   6   3       63.81       68.88      8.32 o 
   5   6   3      150.51      163.97     11.15 o 
   6   6   3      154.43      151.77     10.38 o 
   7   6   3      189.73      189.59     12.06 o 
   8   6   3      164.66      171.23     10.09 o 
   9   6   3       12.88       19.50     11.84 o 
  10   6   3      133.74      137.88      9.60 o 
  -8   7   3        4.19        1.49     12.74 o 
  -7   7   3       10.15       14.99     20.43 o 
  -6   7   3       63.37       90.10     21.28 o 
  -5   7   3      321.25      361.88     24.98 o 
  -4   7   3      114.79      128.55     21.73 o 
  -3   7   3      162.24      157.83     16.04 o 
  -2   7   3        9.10       12.67     10.36 o 
  -1   7   3       72.52       78.71      9.60 o 
   0   7   3       61.97       56.89      9.33 o 
   1   7   3      448.33      454.59     14.29 o 
   2   7   3       96.97       96.45     11.08 o 
   3   7   3      247.07      238.84     11.99 o 
   4   7   3       57.14       61.00     10.00 o 
   5   7   3       66.16       79.79      9.08 o 
   6   7   3       16.64       18.44      8.99 o 
   7   7   3       23.60       33.19      9.33 o 
   8   7   3       33.63       27.36     11.97 o 
  -5   8   3       32.05       32.65     21.57 o 
  -4   8   3        6.10       -1.33     20.77 o 
  -3   8   3       11.10       18.13     14.22 o 
  -2   8   3       49.25       52.70     11.22 o 
  -1   8   3        1.95       -0.41     10.27 o 
   0   8   3      116.73      119.41     13.11 o 
   1   8   3      118.12      104.58     12.53 o 
   2   8   3      685.83      683.45     28.12 o 
   3   8   3       44.29       44.94     12.51 o 
   4   8   3        2.22        7.78     13.02 o 
 -14   0   4       60.57       72.53     13.64 o 
 -12   0   4      117.20      154.47     14.49 o 
 -10   0   4     1141.88     1151.08     31.62 o 
  -8   0   4       63.64       78.05     14.57 o 
  -6   0   4     2772.67     3096.30     59.23 o 
  -4   0   4     1163.51     1223.75    148.29 o 
  -2   0   4       62.10       73.13     10.91 o 
   0   0   4        3.66        3.75     10.42 o 
   2   0   4       73.95       71.29      7.40 o 
   4   0   4      112.96      138.02     21.01 o 
   6   0   4       93.60       74.05      7.42 o 
   8   0   4     1709.76     1672.16     36.35 o 
  10   0   4     3942.64     4296.49     80.88 o 
  12   0   4      118.61      102.27     14.68 o 
  14   0   4       13.20       24.56     15.83 o 
 -14   1   4       51.85       85.87     11.28 o 
 -13   1   4        3.69        4.59     10.30 o 
 -12   1   4       16.20       21.57      8.27 o 
 -11   1   4      341.17      331.10     26.44 o 
 -10   1   4      127.66      115.57     10.23 o 
  -9   1   4       98.20      106.10     11.13 o 
  -8   1   4       32.66       41.99      8.74 o 
  -7   1   4       82.31       62.53      9.06 o 
  -6   1   4      307.20      295.77     13.60 o 
  -5   1   4      811.10      789.25     56.53 o 
  -4   1   4     2790.46     2802.37    127.30 o 
  -3   1   4       48.98       42.36      6.33 o 
  -2   1   4     1181.41     1077.54     49.35 o 
  -1   1   4     4921.25     5345.11    248.03 o 
   0   1   4     2595.52     2959.03    193.20 o 
   1   1   4     1004.75     1009.57     69.45 o 
   2   1   4       72.78       63.58      5.00 o 
   3   1   4     1855.32     1983.35     50.43 o 
   4   1   4      343.19      379.11     16.40 o 
   5   1   4      284.85      265.18     15.83 o 
   6   1   4      963.97      868.55     57.47 o 
   7   1   4      248.67      270.21     16.59 o 
   8   1   4      250.81      266.27     10.03 o 
   9   1   4      206.45      210.06     12.66 o 
  10   1   4     2244.48     2188.51     65.80 o 
  11   1   4        6.49        9.78      9.34 o 
  12   1   4      204.36      219.74     29.63 o 
  13   1   4       54.85       52.26     10.61 o 
  14   1   4       31.50       42.43     16.15 o 
 -14   2   4       31.07       36.03     11.65 o 
 -13   2   4      109.10      111.86     11.10 o 
 -12   2   4       31.51       16.91      9.63 o 
 -11   2   4        2.11        3.93      8.22 o 
 -10   2   4        2.29        3.67      9.15 o 
  -9   2   4     1443.05     1395.41    111.48 o 
  -8   2   4      111.43      103.86      9.52 o 
  -7   2   4      354.55      327.63     15.16 o 
  -6   2   4       71.61       68.78     10.80 o 
  -5   2   4      103.70       95.90      6.77 o 
  -4   2   4        2.34        8.45      5.66 o 
  -3   2   4      112.89      107.32      8.37 o 
  -2   2   4      383.23      383.96     18.40 o 
  -1   2   4        0.05        0.16      5.82 o 
   0   2   4      343.32      333.96      8.94 o 
   1   2   4     1349.09     1375.44     71.38 o 
   2   2   4        3.86        3.91      4.85 o 
   3   2   4       52.31       63.91      5.19 o 
   4   2   4      964.64      932.54     13.71 o 
   5   2   4      952.12      820.67     34.99 o 
   6   2   4      655.78      657.87     31.36 o 
   7   2   4      684.01      634.56     32.82 o 
   8   2   4      260.30      283.24     10.38 o 
   9   2   4      876.86      856.00     39.93 o 
  10   2   4      252.42      239.65     11.22 o 
  11   2   4       54.38       56.85     10.52 o 
  12   2   4        1.94        2.45     10.99 o 
  13   2   4      261.58      332.43     28.82 o 
 -14   3   4       52.92       59.69     11.59 o 
 -13   3   4       40.22       42.05     12.27 o 
 -12   3   4       99.48      111.02     12.41 o 
 -11   3   4      441.62      392.47     29.13 o 
 -10   3   4       43.77       37.80     10.78 o 
  -9   3   4      226.81      221.18     10.80 o 
  -8   3   4      436.83      399.10     13.29 o 
  -7   3   4       35.35       47.13     11.49 o 
  -6   3   4       34.44       29.83     13.28 o 
  -5   3   4      386.16      354.16     15.66 o 
  -4   3   4     1674.69     1609.17    102.14 o 
  -3   3   4       23.13       22.67      6.36 o 
  -2   3   4     1994.21     2039.12     70.44 o 
  -1   3   4      912.70      891.17     43.50 o 
   0   3   4       49.68       51.99      7.11 o 
   1   3   4      162.47      171.14      8.75 o 
   2   3   4     3104.00     2811.51     38.67 o 
   3   3   4     1286.06     1131.89     87.48 o 
   4   3   4       90.37       72.88      7.49 o 
   5   3   4        0.21        2.27      5.95 o 
   6   3   4      258.59      252.06     19.71 o 
   7   3   4      254.82      235.29      9.80 o 
   8   3   4        1.29        2.19      7.18 o 
   9   3   4      103.86       99.34     10.23 o 
  10   3   4       64.64       73.55     12.78 o 
  11   3   4        0.17        3.77     12.82 o 
  12   3   4       41.40       50.18     14.26 o 
  13   3   4       45.37       50.49     12.67 o 
 -13   4   4       26.74       36.58     14.01 o 
 -12   4   4      142.34      126.20     13.81 o 
 -11   4   4       21.40       21.83     12.26 o 
 -10   4   4       14.68       19.12     11.45 o 
  -9   4   4       18.92       32.83     16.49 o 
  -8   4   4       57.12       68.10     16.47 o 
  -7   4   4      428.64      370.59     16.14 o 
  -6   4   4      887.35      859.07     22.02 o 
  -5   4   4      129.86      139.12     15.45 o 
  -4   4   4       61.49       53.15      7.35 o 
  -3   4   4       68.95       69.75      7.59 o 
  -2   4   4      287.39      285.85     26.21 o 
  -1   4   4       10.87       13.19      7.11 o 
   0   4   4      741.44      779.02     38.30 o 
   1   4   4      104.73       95.76      7.16 o 
   2   4   4       17.01       17.70      5.94 o 
   3   4   4      632.00      578.91     56.02 o 
   4   4   4      514.02      478.01     26.26 o 
   5   4   4      197.06      217.09     11.60 o 
   6   4   4      497.06      511.23     11.14 o 
   7   4   4      319.01      293.69      9.04 o 
   8   4   4      147.15      132.42      8.29 o 
   9   4   4        0.26        0.63      8.66 o 
  10   4   4      176.08      189.53      8.97 o 
  11   4   4       10.12       17.94      9.27 o 
  12   4   4        4.49       13.88      9.85 o 
 -12   5   4       25.26       10.88     13.27 o 
 -11   5   4        4.55        2.05     13.50 o 
 -10   5   4        5.24       -4.04     18.18 o 
  -9   5   4       89.81       82.45     13.19 o 
  -8   5   4       45.70       36.86     12.77 o 
  -7   5   4       91.05      115.26     18.60 o 
  -6   5   4       77.78       88.04     16.60 o 
  -5   5   4       19.33       22.08     14.99 o 
  -4   5   4     1131.72     1091.21     68.63 o 
  -3   5   4       86.05       80.71     12.09 o 
  -2   5   4       36.69       31.02      8.03 o 
  -1   5   4      645.57      647.25     42.17 o 
   0   5   4        0.69        3.94      6.67 o 
   1   5   4     1700.45     1646.24     28.04 o 
   2   5   4       90.62       93.29      9.52 o 
   3   5   4      119.31      111.92      9.62 o 
   4   5   4        0.70       -2.73      7.30 o 
   5   5   4      308.13      308.89     13.27 o 
   6   5   4      200.17      197.79     16.15 o 
   7   5   4       21.27       20.81      7.18 o 
   8   5   4        0.12        0.87      7.54 o 
   9   5   4       25.49       33.96      8.97 o 
  10   5   4        3.82        6.83     11.13 o 
  11   5   4        7.79       14.99      9.59 o 
 -10   6   4      343.20      377.35     18.68 o 
  -9   6   4      259.33      282.94     17.26 o 
  -8   6   4        7.03       11.63     10.43 o 
  -7   6   4      121.87      125.93     29.56 o 
  -6   6   4        6.80       13.59     10.23 o 
  -5   6   4       86.13       98.04     17.66 o 
  -4   6   4       98.76      106.78     17.73 o 
  -3   6   4        5.62        6.02     10.31 o 
  -2   6   4       16.42       15.52     10.38 o 
  -1   6   4        3.05        4.13      7.20 o 
   0   6   4      344.73      371.72      9.61 o 
   1   6   4       16.73       23.86      6.95 o 
   2   6   4       44.85       35.94      9.64 o 
   3   6   4      246.57      237.57     10.36 o 
   4   6   4       85.85       83.53      9.69 o 
   5   6   4        7.79        9.55      8.33 o 
   6   6   4      143.60      135.37      9.94 o 
   7   6   4      207.70      211.79     12.23 o 
   8   6   4      116.08      118.36      9.99 o 
   9   6   4       25.54       27.69      8.16 o 
  -8   7   4       63.50       63.67     12.96 o 
  -7   7   4       53.76       62.61     20.56 o 
  -6   7   4       89.83       87.30     21.39 o 
  -5   7   4       53.56       57.78     19.99 o 
  -4   7   4       49.55       37.71     20.39 o 
  -3   7   4       30.34       26.15     12.96 o 
  -2   7   4       81.09       81.94     10.92 o 
  -1   7   4        3.68        9.68      8.52 o 
   0   7   4       60.74       58.98      9.64 o 
   1   7   4       27.43       19.31     10.04 o 
   2   7   4      105.48      111.77      8.67 o 
   3   7   4      258.29      274.02     10.95 o 
   4   7   4        2.94        0.54      9.08 o 
   5   7   4        1.55        3.43      9.30 o 
   6   7   4        3.42        4.34      9.60 o 
   7   7   4       66.89       63.87     10.34 o 
  -4   8   4       10.98       24.96     21.00 o 
  -3   8   4       93.42      100.06     15.33 o 
  -2   8   4        3.03        0.93     11.52 o 
  -1   8   4        9.69       12.67     10.85 o 
   0   8   4        2.96        7.34     12.12 o 
   1   8   4        7.76        5.82     10.84 o 
   2   8   4      102.39       94.62     13.23 o 
   3   8   4       26.41       25.89     12.72 o 
   4   8   4       30.56       41.76     12.75 o 
 -13   0   5       90.40       84.63     19.97 o 
 -11   0   5      118.16      130.01     18.56 o 
  -9   0   5     1236.90     1130.17     34.50 o 
  -7   0   5      524.54      509.23     22.89 o 
  -5   0   5      810.88      767.21     49.47 o 
  -3   0   5     1009.22     1009.26    102.18 o 
  -1   0   5     1781.57     2243.60     77.18 o 
   1   0   5     1345.89     1752.49     66.74 o 
   3   0   5     1804.02     1843.66    182.42 o 
   5   0   5     3057.24     2822.89    131.05 o 
   7   0   5     2779.40     2890.48     67.83 o 
   9   0   5     1387.47     1303.05     30.11 o 
  11   0   5      273.69      327.16     21.20 o 
  13   0   5        4.28       19.43     20.19 o 
 -14   1   5      169.55      181.31     14.37 o 
 -13   1   5      130.44      125.02     11.38 o 
 -12   1   5       11.77       11.78     12.25 o 
 -11   1   5      345.00      391.80     14.54 o 
 -10   1   5       79.73       84.81     12.15 o 
  -9   1   5       99.77      101.44     11.30 o 
  -8   1   5       52.85       50.33      7.97 o 
  -7   1   5     2714.25     2795.46     37.69 o 
  -6   1   5      541.80      543.65     11.58 o 
  -5   1   5       14.44       16.94      6.71 o 
  -4   1   5     4086.84     4002.16    113.81 o 
  -3   1   5     3287.48     3418.96    231.69 o 
  -2   1   5      235.93      259.14     11.14 o 
  -1   1   5      527.06      642.57     25.82 o 
   0   1   5     1100.48     1291.55     47.04 o 
   1   1   5       23.66       24.50      5.32 o 
   2   1   5      796.11      862.29     40.35 o 
   3   1   5     5004.92     5140.23    245.76 o 
   4   1   5       20.79       21.49      4.13 o 
   5   1   5       19.20       27.61      5.05 o 
   6   1   5      630.34      581.98     42.03 o 
   7   1   5      717.67      678.75     23.26 o 
   8   1   5       11.81       16.21      8.26 o 
   9   1   5       71.45       54.82      9.24 o 
  10   1   5      525.68      564.42     53.86 o 
  11   1   5      568.26      560.26     19.10 o 
  12   1   5      114.11      113.13     10.81 o 
  13   1   5       39.53       48.22     15.25 o 
 -14   2   5       52.43       61.67     12.14 o 
 -13   2   5        3.96        5.59     11.33 o 
 -12   2   5      193.32      219.04     11.61 o 
 -11   2   5        5.20       10.11      9.37 o 
 -10   2   5       62.41       65.73     12.81 o 
  -9   2   5      238.04      234.06     13.76 o 
  -8   2   5       19.30       28.47      8.21 o 
  -7   2   5        9.03        8.83      8.44 o 
  -6   2   5     2671.35     2501.30    236.88 o 
  -5   2   5        0.40        4.51      6.19 o 
  -4   2   5      463.58      497.07     17.22 o 
  -3   2   5       29.02       29.43      5.97 o 
  -2   2   5     1685.70     1674.01     67.72 o 
  -1   2   5      199.88      224.33     15.72 o 
   0   2   5      455.99      435.93      9.33 o 
   1   2   5      247.50      263.51     13.10 o 
   2   2   5      962.29      973.52     43.17 o 
   3   2   5     1462.50     1549.89     44.75 o 
   4   2   5      816.29      790.35     41.15 o 
   5   2   5        0.57        1.85      4.79 o 
   6   2   5      235.12      234.48     10.49 o 
   7   2   5       16.46       23.58      6.40 o 
   8   2   5     2113.84     1947.07     43.19 o 
   9   2   5      454.96      462.52     14.64 o 
  10   2   5     1443.49     1524.76     20.66 o 
  11   2   5        4.80       11.76     11.13 o 
  12   2   5       50.69       65.29     11.67 o 
  13   2   5       44.52       29.50     14.35 o 
 -13   3   5       59.92       62.77     10.92 o 
 -12   3   5       49.86       53.94     12.14 o 
 -11   3   5      232.37      227.50     11.53 o 
 -10   3   5        9.65        7.64     10.71 o 
  -9   3   5      566.49      544.38     18.06 o 
  -8   3   5        0.17        1.72     10.37 o 
  -7   3   5       65.12       44.05      9.81 o 
  -6   3   5      417.65      415.57     16.61 o 
  -5   3   5      280.32      272.65     12.49 o 
  -4   3   5     2452.19     2360.27    119.66 o 
  -3   3   5      128.58      148.53      8.08 o 
  -2   3   5        3.80        4.43      6.24 o 
  -1   3   5     1946.30     1851.38     70.80 o 
   0   3   5      215.59      219.62     15.50 o 
   1   3   5       12.83       16.50      5.85 o 
   2   3   5      107.28      114.95      6.34 o 
   3   3   5      167.73      133.07      9.91 o 
   4   3   5        0.59        0.92      5.67 o 
   5   3   5       43.91       36.15      6.45 o 
   6   3   5      284.03      276.69     11.03 o 
   7   3   5      430.68      420.10     20.10 o 
   8   3   5        1.42       -1.48      7.13 o 
   9   3   5      106.15      102.46      7.44 o 
  10   3   5      331.46      369.64     12.71 o 
  11   3   5      446.04      448.19     15.66 o 
  12   3   5      111.28      120.34     13.46 o 
 -13   4   5       19.49       21.23     13.84 o 
 -12   4   5       74.14       82.54     14.74 o 
 -11   4   5      136.87      166.74     14.58 o 
 -10   4   5      406.93      445.04     21.62 o 
  -9   4   5     1488.39     1636.37     34.07 o 
  -8   4   5       47.52       62.68     16.69 o 
  -7   4   5      123.82      135.66     17.31 o 
  -6   4   5        4.89       -1.82     14.56 o 
  -5   4   5       43.90       44.94     10.12 o 
  -4   4   5      263.58      271.77     10.37 o 
  -3   4   5      105.97       93.94     11.67 o 
  -2   4   5        1.60        3.84      7.40 o 
  -1   4   5        6.64       10.89      7.54 o 
   0   4   5      125.19      118.78      8.08 o 
   1   4   5     1119.26     1108.87     47.92 o 
   2   4   5       64.69       67.58      7.28 o 
   3   4   5      315.38      306.11     12.51 o 
   4   4   5      288.57      272.75      9.12 o 
   5   4   5      816.73      793.95     30.41 o 
   6   4   5        2.08        0.95      7.68 o 
   7   4   5      407.59      376.52     10.49 o 
   8   4   5      240.10      232.68     10.52 o 
   9   4   5       17.58       21.04      7.68 o 
  10   4   5      176.36      174.93      8.51 o 
  11   4   5       62.03       61.43     10.24 o 
  12   4   5        0.64        6.57     14.20 o 
 -11   5   5      287.08      270.22     17.53 o 
 -10   5   5      434.95      480.76     23.75 o 
  -9   5   5      121.76      144.77     19.62 o 
  -8   5   5      143.08      155.85     18.62 o 
  -7   5   5       58.46       74.16     13.76 o 
  -6   5   5        0.88        2.12     11.64 o 
  -5   5   5       45.16       41.48     15.65 o 
  -4   5   5      125.99      143.16      8.37 o 
  -3   5   5      233.63      231.00      9.44 o 
  -2   5   5      100.26       91.16      8.12 o 
  -1   5   5        6.79       11.70      8.97 o 
   0   5   5      368.69      360.60     11.72 o 
   1   5   5      276.17      274.62     11.95 o 
   2   5   5      139.56      135.26      7.87 o 
   3   5   5      119.65      121.32      9.40 o 
   4   5   5       52.87       56.53      9.43 o 
   5   5   5       59.43       56.57      9.68 o 
   6   5   5      105.24      109.54      9.96 o 
   7   5   5      118.05      112.22      8.14 o 
   8   5   5       10.59       12.72      8.35 o 
   9   5   5        2.83        3.20      7.13 o 
  10   5   5       47.88       52.94      8.77 o 
 -10   6   5      319.86      332.47     19.53 o 
  -9   6   5       42.00       47.43     20.81 o 
  -8   6   5        0.22        8.97     13.55 o 
  -7   6   5       34.15       37.00     16.21 o 
  -6   6   5      150.70      151.16     15.38 o 
  -5   6   5       48.19       44.91     12.15 o 
  -4   6   5       11.26       17.08     12.38 o 
  -3   6   5        0.18        7.57     12.38 o 
  -2   6   5       34.03       33.33      7.66 o 
  -1   6   5      114.79      122.53      8.11 o 
   0   6   5        0.40        2.86      8.19 o 
   1   6   5        0.06        4.30      6.71 o 
   2   6   5       43.57       47.76      9.41 o 
   3   6   5        3.65        2.56      9.21 o 
   4   6   5      171.06      165.33      9.28 o 
   5   6   5        0.01        1.20      9.35 o 
   6   6   5        0.02        3.33      8.78 o 
   7   6   5       11.93       20.49     10.27 o 
   8   6   5       19.99       24.12     10.50 o 
   9   6   5        0.01        2.87      9.78 o 
  -8   7   5       54.71       68.67     20.89 o 
  -7   7   5       18.90       30.40     22.16 o 
  -6   7   5        7.20       11.28     20.85 o 
  -5   7   5        9.67        0.93     18.61 o 
  -4   7   5       47.14       59.67     20.98 o 
  -3   7   5      190.54      189.75     15.15 o 
  -2   7   5        1.12        3.92      9.28 o 
  -1   7   5      256.65      279.83     15.88 o 
   0   7   5       45.25       47.47      8.27 o 
   1   7   5      285.98      276.80     11.70 o 
   2   7   5      113.86      114.42      9.84 o 
   3   7   5       60.62       69.92      9.15 o 
   4   7   5        8.61       11.58      8.85 o 
   5   7   5       57.88       70.25     11.23 o 
   6   7   5        2.68        4.84      9.73 o 
   7   7   5       26.69       21.82     11.77 o 
  -4   8   5        0.18        8.23     16.02 o 
  -3   8   5       23.44       24.02     15.37 o 
  -2   8   5       18.50       23.55     10.28 o 
  -1   8   5        3.19        5.35     10.52 o 
   0   8   5        0.15        8.41     12.15 o 
   1   8   5       15.68       16.99     12.23 o 
   2   8   5       89.80       90.24     12.13 o 
 -14   0   6      257.01      290.86     24.61 o 
 -12   0   6      526.53      548.48     22.53 o 
 -10   0   6      172.80      206.04     20.35 o 
  -8   0   6      437.69      412.28     18.46 o 
  -6   0   6     2768.13     3165.15     39.47 o 
  -4   0   6       82.83      153.56     18.57 o 
  -2   0   6     2605.02     3366.23     97.47 o 
   0   0   6     1508.00     1906.70     50.62 o 
   2   0   6     3710.93     4555.21    157.58 o 
   4   0   6     4946.92     6304.50     71.21 o 
   6   0   6      149.01      127.67     27.15 o 
   8   0   6     2090.12     2180.55    457.64 o 
  10   0   6       29.24       38.62     12.70 o 
  12   0   6        2.97        4.93     19.47 o 
 -14   1   6      177.15      216.15     16.50 o 
 -13   1   6      173.46      193.62     15.73 o 
 -12   1   6      106.74      119.19     12.34 o 
 -11   1   6      101.74      104.30     13.59 o 
 -10   1   6      469.17      480.66     16.48 o 
  -9   1   6      900.67      902.76     42.15 o 
  -8   1   6     1621.65     1659.07     27.12 o 
  -7   1   6      588.32      648.98     25.93 o 
  -6   1   6      277.70      225.55      8.99 o 
  -5   1   6      119.88       99.42      6.79 o 
  -4   1   6     1353.57     1497.44     64.66 o 
  -3   1   6       30.63       22.62      5.89 o 
  -2   1   6     5012.73     5887.68    204.67 o 
  -1   1   6      555.63      668.35     15.78 o 
   0   1   6      304.71      346.47     13.44 o 
   1   1   6       10.85       10.50      5.60 o 
   2   1   6      457.68      624.09     16.80 o 
   3   1   6      922.67      956.04     41.49 o 
   4   1   6        0.07        3.53      4.12 o 
   5   1   6      136.78      141.09     12.58 o 
   6   1   6       55.87       53.13      4.87 o 
   7   1   6      696.60      664.98     68.95 o 
   8   1   6      179.79      161.22      6.62 o 
   9   1   6       45.67       39.00      7.95 o 
  10   1   6      169.59      157.45      9.63 o 
  11   1   6        3.73        6.88     10.55 o 
  12   1   6       16.51       10.25     14.26 o 
  13   1   6       25.25       41.90     15.16 o 
 -14   2   6        0.95        1.18      9.85 o 
 -13   2   6       10.99       10.94      9.25 o 
 -12   2   6        0.70       -1.71      9.72 o 
 -11   2   6      701.43      703.50     18.95 o 
 -10   2   6      471.14      483.25     14.50 o 
  -9   2   6     2476.76     2382.75     33.42 o 
  -8   2   6        3.46        6.42      8.01 o 
  -7   2   6       16.89       12.09      8.42 o 
  -6   2   6       69.49       78.74      7.01 o 
  -5   2   6      689.44      603.60     28.68 o 
  -4   2   6      399.69      408.00     22.20 o 
  -3   2   6       11.81       11.90      6.49 o 
  -2   2   6        6.00       13.70      6.89 o 
  -1   2   6      617.59      561.22     26.31 o 
   0   2   6        2.19        5.79      4.93 o 
   1   2   6     1468.06     1532.30     67.17 o 
   2   2   6      240.37      241.04     10.60 o 
   3   2   6      542.37      504.25     17.87 o 
   4   2   6     1235.13     1259.84     73.96 o 
   5   2   6     3660.81     3550.53    146.50 o 
   6   2   6       19.41       20.07      5.17 o 
   7   2   6      263.83      247.64      8.28 o 
   8   2   6      115.83      103.63      7.86 o 
   9   2   6       15.60       19.67      8.37 o 
  10   2   6      186.52      188.94      8.20 o 
  11   2   6       36.73       45.00     11.45 o 
  12   2   6       99.86      100.28     12.42 o 
 -13   3   6       81.89       89.08     10.35 o 
 -12   3   6      152.71      149.24     11.34 o 
 -11   3   6      282.37      294.59     14.62 o 
 -10   3   6       16.26       16.96      9.39 o 
  -9   3   6      724.32      736.50     19.88 o 
  -8   3   6      267.49      278.33     19.58 o 
  -7   3   6      376.32      366.76     15.82 o 
  -6   3   6      664.22      607.32     46.02 o 
  -5   3   6       25.97       22.62      7.37 o 
  -4   3   6      475.59      478.64     41.62 o 
  -3   3   6      537.22      562.11     27.81 o 
  -2   3   6     1512.73     1531.39     47.89 o 
  -1   3   6       91.87       99.78      7.51 o 
   0   3   6      528.60      565.24     30.75 o 
   1   3   6       16.89       14.94      5.47 o 
   2   3   6        0.60        0.00      4.83 o 
   3   3   6      919.58      893.58     51.19 o 
   4   3   6      189.05      162.17      8.14 o 
   5   3   6      177.36      159.29     11.57 o 
   6   3   6      189.04      168.00     15.74 o 
   7   3   6      235.36      230.00      8.33 o 
   8   3   6       22.31       20.30      8.13 o 
   9   3   6       14.67       19.07      8.61 o 
  10   3   6      483.03      486.50     10.79 o 
  11   3   6      188.15      198.97     13.20 o 
  12   3   6       92.94       93.85     10.91 o 
 -12   4   6      172.45      170.67     16.44 o 
 -11   4   6      106.25      106.62     19.63 o 
 -10   4   6      525.96      507.91     19.01 o 
  -9   4   6      135.15      140.19     13.96 o 
  -8   4   6       26.62       33.79     16.34 o 
  -7   4   6       10.64       18.25     16.24 o 
  -6   4   6      497.37      450.93     12.84 o 
  -5   4   6       29.87       22.78     10.31 o 
  -4   4   6       69.61       72.95      6.74 o 
  -3   4   6       31.07       30.83      7.43 o 
  -2   4   6      375.26      343.49     33.54 o 
  -1   4   6      659.97      701.52     23.29 o 
   0   4   6      331.76      369.15     24.78 o 
   1   4   6        1.37        0.59      7.31 o 
   2   4   6     1162.56     1101.13     22.10 o 
   3   4   6      134.04      136.87      8.74 o 
   4   4   6      112.80      113.25      8.72 o 
   5   4   6      102.16       96.02      9.73 o 
   6   4   6      104.25      101.27      7.96 o 
   7   4   6        0.01       -2.31      7.30 o 
   8   4   6      289.61      300.94     14.40 o 
   9   4   6      155.96      172.94      9.57 o 
  10   4   6      280.03      283.10      9.35 o 
  11   4   6      442.28      453.86     14.91 o 
 -11   5   6       60.31       70.26     15.41 o 
 -10   5   6        8.28        0.68     20.15 o 
  -9   5   6        0.19       -8.83     17.93 o 
  -8   5   6      101.74      104.51     14.59 o 
  -7   5   6       17.37       20.60     17.72 o 
  -6   5   6       15.03       12.81     12.34 o 
  -5   5   6       29.67       30.55      9.25 o 
  -4   5   6      134.74      132.75      8.86 o 
  -3   5   6      691.50      711.75     39.11 o 
  -2   5   6      102.73       87.87      7.71 o 
  -1   5   6       89.99       87.10      8.33 o 
   0   5   6       14.35       15.10      7.03 o 
   1   5   6       15.51       15.76      6.92 o 
   2   5   6        4.37        6.29      6.81 o 
   3   5   6        4.68        6.66      8.39 o 
   4   5   6        6.54       12.94      6.85 o 
   5   5   6        8.64       14.34      7.25 o 
   6   5   6       24.78       24.30      9.52 o 
   7   5   6      172.31      147.84     13.63 o 
   8   5   6       59.06       66.40      7.47 o 
   9   5   6        1.72        7.77      8.09 o 
  10   5   6       56.35       55.67      9.31 o 
 -10   6   6       56.09       79.51     22.27 o 
  -9   6   6       69.09       88.64     23.10 o 
  -8   6   6      138.10      165.15     15.93 o 
  -7   6   6        4.41      -14.52     19.01 o 
  -6   6   6        0.07       -1.59     13.15 o 
  -5   6   6       40.94       50.45     17.66 o 
  -4   6   6      214.33      231.32     19.52 o 
  -3   6   6        0.00       -0.91      7.18 o 
  -2   6   6       76.23       73.23      8.58 o 
  -1   6   6      193.22      197.20     11.25 o 
   0   6   6      101.02      101.06      8.97 o 
   1   6   6      114.99      124.49      9.86 o 
   2   6   6       64.52       61.59      9.92 o 
   3   6   6      152.53      162.17     10.77 o 
   4   6   6       83.51       84.19     10.45 o 
   5   6   6      104.49      112.81     10.21 o 
   6   6   6       12.31       19.91      8.51 o 
   7   6   6       31.06       26.25     10.53 o 
   8   6   6       27.76       27.63      9.51 o 
  -7   7   6        4.83       12.98     16.13 o 
  -6   7   6       30.79       26.08     14.97 o 
  -5   7   6        7.68       12.34     20.13 o 
  -4   7   6       11.18       27.62     19.12 o 
  -3   7   6       20.08       21.15     12.37 o 
  -2   7   6       20.24       21.88      9.33 o 
  -1   7   6      117.67      129.93      8.36 o 
   0   7   6       44.03       53.15      8.11 o 
   1   7   6        2.65        4.46      9.18 o 
   2   7   6        4.49        4.96     10.51 o 
   3   7   6        1.35        2.12      8.98 o 
   4   7   6       20.29       24.69     10.55 o 
   5   7   6       14.11       16.09     10.66 o 
   6   7   6        0.25       -4.56     10.69 o 
  -2   8   6      120.45      129.87     13.25 o 
  -1   8   6       78.51       89.81     12.01 o 
   0   8   6       73.18       75.48     10.32 o 
   1   8   6        6.60        8.78     20.13 o 
 -13   0   7       99.96      104.10     21.48 o 
 -11   0   7      713.90      801.73     30.05 o 
  -9   0   7     5690.97     5891.66    100.54 o 
  -7   0   7      121.73      123.03     14.32 o 
  -5   0   7      195.22      201.13     12.09 o 
  -3   0   7     1610.77     1695.43    164.54 o 
  -1   0   7       12.70       12.70     16.60 o 
   1   0   7       94.80      137.78      8.15 o 
   3   0   7     2311.43     2569.89     32.53 o 
   5   0   7      104.74       93.83      7.43 o 
   7   0   7      184.72      167.08      7.84 o 
   9   0   7      316.28      256.19     38.25 o 
  11   0   7       89.20       83.89     13.96 o 
 -14   1   7        0.65       18.40     15.54 o 
 -13   1   7        0.70        5.81     14.36 o 
 -12   1   7      226.38      232.62     14.92 o 
 -11   1   7        0.03        0.84     10.48 o 
 -10   1   7        0.22       -3.63      9.39 o 
  -9   1   7      321.65      333.58     15.30 o 
  -8   1   7      177.68      167.97     10.42 o 
  -7   1   7     1026.03     1084.48     25.72 o 
  -6   1   7      178.71      158.27      9.24 o 
  -5   1   7       15.64       18.79      5.70 o 
  -4   1   7      507.54      566.77     31.43 o 
  -3   1   7      197.98      257.75      8.74 o 
  -2   1   7        5.18        6.93      6.58 o 
  -1   1   7      829.49     1060.64     45.10 o 
   0   1   7      103.79      128.96      6.60 o 
   1   1   7      542.47      690.91     23.89 o 
   2   1   7       11.57       12.57      6.05 o 
   3   1   7        1.43        0.36      5.32 o 
   4   1   7        0.66        3.92      5.37 o 
   5   1   7      102.33       95.88      7.72 o 
   6   1   7       22.98       24.01      4.36 o 
   7   1   7      515.27      501.69     44.70 o 
   8   1   7      216.94      200.96     11.65 o 
   9   1   7      260.28      226.25      8.09 o 
  10   1   7      284.79      290.84      9.00 o 
  11   1   7       22.77       26.42     10.96 o 
  12   1   7       43.85       57.65     14.37 o 
 -13   2   7        4.06        8.34     14.85 o 
 -12   2   7      180.54      207.95     15.15 o 
 -11   2   7        2.04        7.79     11.88 o 
 -10   2   7       27.30       22.94     12.70 o 
  -9   2   7     1805.30     1737.25     63.95 o 
  -8   2   7       79.51       86.63     11.54 o 
  -7   2   7       29.16       29.30      6.48 o 
  -6   2   7      189.80      175.99     17.05 o 
  -5   2   7       13.70        7.85      6.21 o 
  -4   2   7      210.76      169.44     11.53 o 
  -3   2   7        3.83        3.88      5.89 o 
  -2   2   7       28.19       34.53      5.89 o 
  -1   2   7     1363.62     1591.43     69.53 o 
   0   2   7     3355.49     3483.09    216.65 o 
   1   2   7      176.26      159.93     10.99 o 
   2   2   7     1722.28     1837.67    109.58 o 
   3   2   7       49.38       42.39      5.14 o 
   4   2   7      101.23       97.31      5.36 o 
   5   2   7      350.25      347.84     16.50 o 
   6   2   7       94.97       82.39      5.52 o 
   7   2   7       29.02       16.06      5.66 o 
   8   2   7       65.04       63.74      7.70 o 
   9   2   7      210.04      201.40      7.72 o 
  10   2   7        6.83       11.99      6.92 o 
  11   2   7        1.57       14.45      7.72 o 
  12   2   7       77.10      104.59     12.45 o 
 -13   3   7       65.19       72.41     13.61 o 
 -12   3   7       98.31       92.92     12.83 o 
 -11   3   7       30.95       36.89      9.98 o 
 -10   3   7       17.32       26.44     10.92 o 
  -9   3   7      292.92      269.99     16.25 o 
  -8   3   7       11.43       11.67      9.45 o 
  -7   3   7      114.01      120.60      7.75 o 
  -6   3   7       29.57       30.67      6.52 o 
  -5   3   7      530.94      427.93     22.47 o 
  -4   3   7      919.93      831.41     30.33 o 
  -3   3   7      155.71      159.35     11.79 o 
  -2   3   7      187.81      190.11      7.99 o 
  -1   3   7      354.18      327.07      9.94 o 
   0   3   7       12.39       13.76      5.78 o 
   1   3   7      207.62      216.44     14.51 o 
   2   3   7       10.01       12.50      5.01 o 
   3   3   7      227.22      238.18     16.03 o 
   4   3   7      283.03      267.51     10.05 o 
   5   3   7      205.63      198.09     16.52 o 
   6   3   7       69.26       63.02      6.38 o 
   7   3   7      335.84      326.11      9.32 o 
   8   3   7        1.55        4.78      6.53 o 
   9   3   7      233.30      210.55     10.98 o 
  10   3   7      103.98      112.09     13.43 o 
  11   3   7       98.20      107.08      9.71 o 
 -12   4   7        5.56        8.85     15.07 o 
 -11   4   7      223.47      258.30     21.45 o 
 -10   4   7      213.29      250.86     20.69 o 
  -9   4   7        9.76       21.19     17.68 o 
  -8   4   7       73.82       57.96     12.64 o 
  -7   4   7       90.64       84.91     12.20 o 
  -6   4   7       61.62       64.39     10.43 o 
  -5   4   7      140.68      132.48      9.42 o 
  -4   4   7      352.63      313.70     10.44 o 
  -3   4   7      250.63      252.11     21.16 o 
  -2   4   7       12.99       17.28      7.35 o 
  -1   4   7      841.39      827.86     21.22 o 
   0   4   7      149.66      148.06      6.46 o 
   1   4   7      108.87      100.73      6.69 o 
   2   4   7        0.09        2.11      7.57 o 
   3   4   7      529.25      474.63     34.97 o 
   4   4   7       53.23       51.13      7.55 o 
   5   4   7      851.35      830.55     19.02 o 
   6   4   7       54.52       50.97      7.24 o 
   7   4   7       30.76       21.83      6.33 o 
   8   4   7       19.25       23.95      8.80 o 
   9   4   7        0.18        1.66      9.09 o 
  10   4   7        0.07       -2.20      6.93 o 
  11   4   7       51.93       34.87     22.85 o 
 -11   5   7       69.64       70.43     22.19 o 
 -10   5   7       21.13       23.22     20.94 o 
  -9   5   7        0.09       11.35     19.88 o 
  -8   5   7      305.17      306.08     16.69 o 
  -7   5   7        8.83        6.67     11.96 o 
  -6   5   7      296.47      294.25     19.70 o 
  -5   5   7       26.73       35.61      9.18 o 
  -4   5   7      139.12      130.17      9.44 o 
  -3   5   7      236.23      237.46      9.41 o 
  -2   5   7      276.72      274.66     16.12 o 
  -1   5   7        0.21       -0.09      6.79 o 
   0   5   7      109.95      113.54      7.23 o 
   1   5   7      168.78      162.54      8.45 o 
   2   5   7       26.83       25.14      7.86 o 
   3   5   7      161.70      154.52      9.53 o 
   4   5   7      415.58      415.03     12.67 o 
   5   5   7        8.16        6.56      6.81 o 
   6   5   7       31.99       23.84      8.74 o 
   7   5   7       24.26       20.43      8.85 o 
   8   5   7      269.16      251.46     11.85 o 
   9   5   7        4.46        4.18      9.86 o 
  -9   6   7        2.83       14.58     21.23 o 
  -8   6   7       21.04       19.48     15.39 o 
  -7   6   7       13.74       30.57     18.76 o 
  -6   6   7       26.02       25.04     14.48 o 
  -5   6   7        6.07        9.42     16.17 o 
  -4   6   7       93.37      100.88     10.23 o 
  -3   6   7       51.62       51.59      8.85 o 
  -2   6   7       62.48       61.80      9.44 o 
  -1   6   7       89.19      101.50      8.33 o 
   0   6   7      357.20      399.28     28.65 o 
   1   6   7        0.03        4.62      6.96 o 
   2   6   7        0.48       13.66      9.96 o 
   3   6   7      108.17      116.32     11.22 o 
   4   6   7      116.97       99.91      9.83 o 
   5   6   7      101.81       99.31     11.22 o 
   6   6   7        5.81        5.32      9.74 o 
   7   6   7      128.69      132.39     10.57 o 
   8   6   7        0.70        4.57     14.08 o 
  -6   7   7       23.72       22.86     14.88 o 
  -5   7   7      164.33      163.50     22.33 o 
  -4   7   7        2.57        5.59     19.33 o 
  -3   7   7      131.58      151.84     16.60 o 
  -2   7   7        5.09        4.48      7.98 o 
  -1   7   7      138.88      141.41      8.41 o 
   0   7   7       31.09       32.38      8.39 o 
   1   7   7        1.47        7.71      8.31 o 
   2   7   7       13.62       19.37     10.83 o 
   3   7   7        5.96       14.84     10.89 o 
   4   7   7        3.86        0.94     11.15 o 
   5   7   7       97.54       96.54     10.68 o 
 -12   0   8       48.61       55.37     21.09 o 
 -10   0   8       48.70       45.71     14.08 o 
  -8   0   8     2399.97     2150.92     58.75 o 
  -6   0   8      228.59      212.67     15.61 o 
  -4   0   8        0.05        4.81     10.44 o 
  -2   0   8      769.61      851.74     42.57 o 
   0   0   8     6902.76     9354.82    175.06 o 
   2   0   8       25.93       60.73     10.08 o 
   4   0   8      832.38      810.63     81.54 o 
   6   0   8       14.66       19.82      7.19 o 
   8   0   8       29.74       18.96      7.78 o 
  10   0   8        0.42       -0.07      8.50 o 
  12   0   8      102.98      117.71     15.18 o 
 -13   1   8        5.90       13.63     14.43 o 
 -12   1   8       93.44       96.92     15.15 o 
 -11   1   8       26.90       30.18      9.42 o 
 -10   1   8       51.70       54.14     10.63 o 
  -9   1   8      116.64      121.66     12.84 o 
  -8   1   8      393.92      378.61     10.54 o 
  -7   1   8        1.96        1.60      6.30 o 
  -6   1   8        0.61       -0.47      6.21 o 
  -5   1   8      295.43      252.69     10.82 o 
  -4   1   8        9.17       22.30      5.34 o 
  -3   1   8      292.54      341.81     17.52 o 
  -2   1   8       85.63      109.32      8.02 o 
  -1   1   8      593.04      738.07     19.90 o 
   0   1   8      347.59      400.67     14.48 o 
   1   1   8       18.14       24.53      4.98 o 
   2   1   8      405.06      502.07     10.64 o 
   3   1   8       34.72       48.31      6.28 o 
   4   1   8       53.66       67.83      5.27 o 
   5   1   8      500.19      518.50     32.82 o 
   6   1   8        5.43        8.14      5.52 o 
   7   1   8      158.98      161.95     10.70 o 
   8   1   8      121.28      108.46      6.52 o 
   9   1   8      107.85       97.81      5.93 o 
  10   1   8       26.17       21.92      6.53 o 
  11   1   8       37.65       36.91      8.93 o 
  12   1   8      127.33      132.38      9.52 o 
 -13   2   8      100.66      119.99     12.84 o 
 -12   2   8      100.25       98.95     14.88 o 
 -11   2   8      135.91      142.29     13.86 o 
 -10   2   8      169.85      175.65     13.04 o 
  -9   2   8       81.45       79.35     10.44 o 
  -8   2   8     1066.32     1005.94     40.19 o 
  -7   2   8       42.64       43.75      6.84 o 
  -6   2   8        2.69        6.69      6.90 o 
  -5   2   8      190.57      165.41     13.41 o 
  -4   2   8       40.95       35.79      6.52 o 
  -3   2   8     1331.56     1284.54     33.62 o 
  -2   2   8       32.54       31.49      5.31 o 
  -1   2   8       59.74       74.80      5.96 o 
   0   2   8      221.21      265.73     17.18 o 
   1   2   8      999.02      916.47     56.37 o 
   2   2   8        1.30        0.75      4.58 o 
   3   2   8      142.32      153.64      8.32 o 
   4   2   8       12.21       12.38      5.05 o 
   5   2   8       74.08       80.09      7.29 o 
   6   2   8        1.06        3.92      5.46 o 
   7   2   8        1.02        8.53      5.39 o 
   8   2   8      305.91      287.93     17.57 o 
   9   2   8      273.19      261.90     13.91 o 
  10   2   8        5.80        9.39      7.39 o 
  11   2   8       94.76       89.43      9.24 o 
 -12   3   8       41.98       51.81     12.77 o 
 -11   3   8       91.42       96.30     15.45 o 
 -10   3   8       14.96       17.23     14.05 o 
  -9   3   8        0.02        3.83      9.89 o 
  -8   3   8     1389.59     1379.79     65.24 o 
  -7   3   8      339.88      333.03     14.32 o 
  -6   3   8       33.90       37.29      6.82 o 
  -5   3   8       12.36        8.31      5.99 o 
  -4   3   8       23.07       21.90      6.51 o 
  -3   3   8      799.09      766.23     31.62 o 
  -2   3   8        3.25        3.45      6.47 o 
  -1   3   8     1161.17     1293.57     50.86 o 
   0   3   8       76.52       69.43      5.92 o 
   1   3   8       30.71       45.44      6.38 o 
   2   3   8     1101.81     1037.46     39.83 o 
   3   3   8       37.64       43.24      5.82 o 
   4   3   8        3.77        3.89      5.89 o 
   5   3   8       82.03       77.48      6.26 o 
   6   3   8      371.27      305.35     12.49 o 
   7   3   8      122.49      114.69      7.47 o 
   8   3   8      246.30      236.56      9.76 o 
   9   3   8        0.70        5.75      8.10 o 
  10   3   8      128.30      136.00      8.70 o 
  11   3   8       15.21       20.88      9.03 o 
 -11   4   8       46.32       44.55     20.33 o 
 -10   4   8       47.85       43.19     18.61 o 
  -9   4   8      245.09      219.24     14.82 o 
  -8   4   8       54.33       62.07     15.10 o 
  -7   4   8       35.66       40.60      8.62 o 
  -6   4   8        0.15        7.80      7.45 o 
  -5   4   8       35.19       31.71      7.36 o 
  -4   4   8       40.42       41.58      7.17 o 
  -3   4   8       74.14       75.76      8.20 o 
  -2   4   8      171.74      167.10      7.53 o 
  -1   4   8      162.73      163.21      7.97 o 
   0   4   8      265.27      253.47      7.44 o 
   1   4   8        2.29        3.43      5.03 o 
   2   4   8       13.79       16.40      5.40 o 
   3   4   8      520.46      473.85     13.43 o 
   4   4   8      246.47      223.14     10.74 o 
   5   4   8       52.12       56.96      8.88 o 
   6   4   8      136.00      128.68      8.41 o 
   7   4   8      218.28      203.89      9.15 o 
   8   4   8      203.67      191.14      9.41 o 
   9   4   8       38.59       38.90      7.91 o 
  10   4   8        0.61        3.06      8.23 o 
 -10   5   8        0.06       12.26     21.21 o 
  -9   5   8      197.51      211.51     22.21 o 
  -8   5   8        6.93        5.63     18.31 o 
  -7   5   8      336.45      328.07     20.64 o 
  -6   5   8       67.55       58.30     12.39 o 
  -5   5   8      143.38      158.78     10.69 o 
  -4   5   8      143.15      129.60     10.90 o 
  -3   5   8      132.64      108.73      9.16 o 
  -2   5   8       36.66       30.43     10.73 o 
  -1   5   8      502.29      479.94     16.78 o 
   0   5   8      275.79      284.46      9.41 o 
   1   5   8       23.91       19.63      7.80 o 
   2   5   8       19.84       25.04      8.23 o 
   3   5   8      151.86      153.18     11.19 o 
   4   5   8      107.71      109.00     10.50 o 
   5   5   8      254.22      254.77     10.76 o 
   6   5   8       12.28        5.57      8.35 o 
   7   5   8        3.05        1.29      8.37 o 
   8   5   8       17.28       24.31      9.50 o 
   9   5   8      220.83      198.77     24.54 o 
  -8   6   8        0.36       13.00     19.43 o 
  -7   6   8       19.97       22.31     19.69 o 
  -6   6   8      104.54       90.17     16.34 o 
  -5   6   8       83.16       85.56     12.70 o 
  -4   6   8      231.62      271.17     14.38 o 
  -3   6   8       28.88       41.75      9.32 o 
  -2   6   8       69.63       65.44      9.37 o 
  -1   6   8       69.98       69.81      8.43 o 
   0   6   8      225.22      229.22      8.88 o 
   1   6   8       32.78       33.25      7.94 o 
   2   6   8       39.27       38.78     11.24 o 
   3   6   8      210.60      214.92     11.43 o 
   4   6   8       40.86       39.15      9.45 o 
   5   6   8       74.16       57.04      9.90 o 
   6   6   8      171.78      170.78     12.17 o 
   7   6   8       40.42       44.68     10.10 o 
  -5   7   8       83.90       93.67     15.48 o 
  -4   7   8       62.56       71.80     15.92 o 
  -3   7   8        0.72        7.46      9.81 o 
  -2   7   8       13.69       20.99      7.73 o 
  -1   7   8      475.21      426.39     16.64 o 
   0   7   8      256.43      253.44     15.78 o 
   1   7   8       86.89       82.98     10.02 o 
   2   7   8       92.06       87.00      9.95 o 
   3   7   8        0.47       -0.86     11.32 o 
   4   7   8       88.14       84.15     10.87 o 
 -13   0   9       72.46       61.09     23.57 o 
 -11   0   9       80.85      104.15     15.01 o 
  -9   0   9      361.21      379.50     13.76 o 
  -7   0   9       36.55       42.47      9.39 o 
  -5   0   9      323.19      283.47     13.17 o 
  -3   0   9       18.48       28.56     10.75 o 
  -1   0   9      538.64      711.91     43.35 o 
   1   0   9      374.93      408.95     12.53 o 
   3   0   9      435.83      487.86    119.49 o 
   5   0   9      200.59      196.23     14.73 o 
   7   0   9        8.65        3.19      6.24 o 
   9   0   9      940.03      868.02     15.40 o 
  11   0   9      283.82      276.34     13.75 o 
 -13   1   9        0.88        2.51     15.34 o 
 -12   1   9       53.26       60.35     12.46 o 
 -11   1   9        2.56        8.61     13.54 o 
 -10   1   9      163.35      168.87     14.05 o 
  -9   1   9       54.19       64.48      7.84 o 
  -8   1   9      219.86      206.93      8.71 o 
  -7   1   9     1469.60     1318.18     50.81 o 
  -6   1   9      320.86      276.66      7.75 o 
  -5   1   9        0.02        5.70      6.34 o 
  -4   1   9       60.60       60.62      7.57 o 
  -3   1   9     1950.81     2163.95     91.40 o 
  -2   1   9       40.85       41.54      5.85 o 
  -1   1   9      181.10      212.18     16.47 o 
   0   1   9       92.35      107.31      5.50 o 
   1   1   9       90.79      100.27      6.22 o 
   2   1   9      131.46      162.10      6.67 o 
   3   1   9      512.07      510.41     20.52 o 
   4   1   9      436.07      494.19     35.41 o 
   5   1   9      424.93      465.43     15.21 o 
   6   1   9      620.29      679.19     25.48 o 
   7   1   9      104.38       93.38      6.56 o 
   8   1   9        6.35       10.12      5.55 o 
   9   1   9       34.89       26.70      6.50 o 
  10   1   9       60.31       53.69      8.11 o 
  11   1   9       37.58       49.09      8.35 o 
 -13   2   9        0.03        3.62     14.20 o 
 -12   2   9       62.42       65.78     12.01 o 
 -11   2   9       11.76       22.56     12.33 o 
 -10   2   9      152.42      141.69     13.05 o 
  -9   2   9       86.95       87.07      8.64 o 
  -8   2   9     2147.73     2054.92     81.73 o 
  -7   2   9       30.98       24.98      7.76 o 
  -6   2   9        2.54        7.83      6.65 o 
  -5   2   9      333.15      292.40     14.94 o 
  -4   2   9      967.91      882.03     44.39 o 
  -3   2   9      396.60      401.33     25.87 o 
  -2   2   9      428.05      442.13     16.28 o 
  -1   2   9       25.47       28.31      6.79 o 
   0   2   9      659.92      759.41     46.46 o 
   1   2   9      166.77      183.73      8.64 o 
   2   2   9       81.31       71.11      6.89 o 
   3   2   9      482.88      479.57     35.95 o 
   4   2   9      372.26      364.91     26.50 o 
   5   2   9        6.91        4.19      5.49 o 
   6   2   9      156.97      145.21      6.19 o 
   7   2   9       74.58       59.24      6.13 o 
   8   2   9      215.91      190.23      9.28 o 
   9   2   9       38.93       45.08      6.63 o 
  10   2   9       16.88       18.60      7.44 o 
  11   2   9        1.92        3.24      9.34 o 
 -12   3   9       90.26       91.31     13.79 o 
 -11   3   9      191.04      189.61     15.63 o 
 -10   3   9       17.72       25.98     11.32 o 
  -9   3   9        0.35        9.67     12.21 o 
  -8   3   9       17.23       21.99      7.50 o 
  -7   3   9       69.72       64.82      8.51 o 
  -6   3   9      616.29      574.21     26.70 o 
  -5   3   9      160.25      138.05      8.07 o 
  -4   3   9       23.39       18.90      6.90 o 
  -3   3   9      124.54      106.21      7.77 o 
  -2   3   9       25.34       24.67      6.12 o 
  -1   3   9      197.20      211.47     13.60 o 
   0   3   9      510.84      573.27     29.82 o 
   1   3   9     1775.82     1855.29    109.95 o 
   2   3   9        8.96       13.97      4.93 o 
   3   3   9      527.08      571.13     45.31 o 
   4   3   9      318.39      290.12     13.73 o 
   5   3   9       73.86       63.18      5.97 o 
   6   3   9      371.77      296.84     21.26 o 
   7   3   9        0.03        4.09      6.69 o 
   8   3   9       51.11       58.70      8.40 o 
   9   3   9      198.94      219.96     22.43 o 
  10   3   9       78.14       76.22      8.47 o 
 -11   4   9       61.36       56.22     16.03 o 
 -10   4   9      105.01      114.06     13.75 o 
  -9   4   9       70.09       74.56     15.72 o 
  -8   4   9      559.34      561.82     25.20 o 
  -7   4   9      152.75      142.16      8.86 o 
  -6   4   9       65.25       65.08      8.91 o 
  -5   4   9      632.32      562.71     11.84 o 
  -4   4   9      134.29      120.25      7.28 o 
  -3   4   9      200.34      199.55      8.67 o 
  -2   4   9      350.35      355.99      9.60 o 
  -1   4   9      857.62      774.83     31.39 o 
   0   4   9       31.06       35.43      6.49 o 
   1   4   9      340.72      347.81     18.51 o 
   2   4   9       59.89       65.17      6.04 o 
   3   4   9       88.17       80.64      7.73 o 
   4   4   9       10.58        9.84      7.38 o 
   5   4   9       26.00       23.36      8.60 o 
   6   4   9       37.02       33.77      7.56 o 
   7   4   9       22.92       14.90      8.07 o 
   8   4   9       31.38       31.35      9.55 o 
   9   4   9      107.88      101.84      8.60 o 
 -10   5   9       75.27      107.81     21.15 o 
  -9   5   9        0.04       -2.18     18.75 o 
  -8   5   9       88.49       78.21     19.61 o 
  -7   5   9      334.15      309.49     12.81 o 
  -6   5   9      138.86      139.57     11.95 o 
  -5   5   9        1.20        4.61     10.62 o 
  -4   5   9      258.06      232.44     10.27 o 
  -3   5   9      152.66      156.10     10.27 o 
  -2   5   9       15.16       13.23      8.60 o 
  -1   5   9       24.53       28.45      8.84 o 
   0   5   9     2449.51     2381.57     51.62 o 
   1   5   9      594.06      582.54     11.33 o 
   2   5   9      331.80      341.15     12.18 o 
   3   5   9       26.28       24.82      9.04 o 
   4   5   9       27.51       33.82     10.91 o 
   5   5   9       51.04       45.17     11.18 o 
   6   5   9       19.63       29.72     10.68 o 
   7   5   9        6.49        8.31      9.58 o 
   8   5   9      112.02      108.08      9.17 o 
  -7   6   9        0.50        7.30     19.85 o 
  -6   6   9       31.01       41.92     13.05 o 
  -5   6   9       21.10       20.48     10.95 o 
  -4   6   9       72.19       59.35      8.39 o 
  -3   6   9       65.86       67.41      9.30 o 
  -2   6   9      280.48      262.86     10.48 o 
  -1   6   9      335.23      321.69     16.89 o 
   0   6   9       17.61       16.62      8.05 o 
   1   6   9       67.40       78.76      9.10 o 
   2   6   9      125.63      115.64     12.63 o 
   3   6   9       11.24       10.13      9.36 o 
   4   6   9        2.19        8.20      9.24 o 
   5   6   9       46.37       50.73     10.33 o 
   6   6   9      217.80      226.50     16.68 o 
  -4   7   9        6.64       29.30     19.28 o 
  -3   7   9        0.08        3.02     10.18 o 
  -2   7   9        1.32        5.31     10.48 o 
  -1   7   9        4.30        6.88      8.03 o 
   0   7   9      394.00      368.08     22.05 o 
   1   7   9        0.81       -0.20      9.88 o 
   2   7   9       72.62       69.82      9.82 o 
 -12   0  10        8.37       14.29     21.89 o 
 -10   0  10     1301.59     1361.80     36.92 o 
  -8   0  10      523.27      443.48     42.56 o 
  -6   0  10       21.01       11.86     11.26 o 
  -4   0  10     2472.10     2941.06     73.80 o 
  -2   0  10     1161.93     1373.60     19.09 o 
   0   0  10        7.43       11.51      5.92 o 
   2   0  10       55.71       56.25     14.45 o 
   4   0  10      907.64      960.06     73.70 o 
   6   0  10      274.62      223.49      8.20 o 
   8   0  10      514.04      367.74     17.96 o 
  10   0  10       93.00       80.96     12.34 o 
 -12   1  10       15.89        8.16     14.36 o 
 -11   1  10        7.14        9.57      9.50 o 
 -10   1  10      220.88      219.88     13.55 o 
  -9   1  10       82.01       79.70      8.84 o 
  -8   1  10        1.08        9.59      7.85 o 
  -7   1  10      223.61      199.96      8.33 o 
  -6   1  10       80.88       71.21      8.09 o 
  -5   1  10       11.05       17.11      6.88 o 
  -4   1  10       47.48       53.38      6.70 o 
  -3   1  10     1262.89     1419.13     67.35 o 
  -2   1  10       68.93       72.57      6.64 o 
  -1   1  10       19.11       26.71      5.88 o 
   0   1  10       10.60       20.35      5.22 o 
   1   1  10     2264.81     2787.71     33.48 o 
   2   1  10      696.77      801.33     51.44 o 
   3   1  10      696.74      844.09     13.74 o 
   4   1  10     2025.45     2306.49    188.94 o 
   5   1  10        6.01       16.72      6.83 o 
   6   1  10      157.05      139.56      6.17 o 
   7   1  10       34.39       38.80      6.01 o 
   8   1  10       99.05       98.30      5.92 o 
   9   1  10        7.69       10.69      6.84 o 
  10   1  10       31.67       30.89      6.85 o 
 -12   2  10        5.91        0.39     14.40 o 
 -11   2  10      221.54      236.68     15.47 o 
 -10   2  10      151.07      142.38     14.43 o 
  -9   2  10       26.08       28.04      7.76 o 
  -8   2  10       96.93       96.96      7.89 o 
  -7   2  10       20.34       18.21      7.08 o 
  -6   2  10       12.55       14.02      6.35 o 
  -5   2  10      270.00      260.89     11.95 o 
  -4   2  10       60.08       56.69      7.51 o 
  -3   2  10        1.33        7.55      8.11 o 
  -2   2  10        8.00       14.06      8.19 o 
  -1   2  10     1643.68     1793.51     71.65 o 
   0   2  10      143.95      136.63      6.03 o 
   1   2  10       97.37      105.66      8.35 o 
   2   2  10      112.96      123.44      8.20 o 
   3   2  10      192.24      204.94     11.19 o 
   4   2  10      245.50      220.13     18.83 o 
   5   2  10      125.69      118.54     11.78 o 
   6   2  10       78.74       69.30      6.33 o 
   7   2  10       13.87       15.14      6.32 o 
   8   2  10        6.96        5.35      6.61 o 
   9   2  10      517.90      517.28     10.89 o 
  10   2  10        1.25        6.30      8.02 o 
 -11   3  10       20.28       20.11     15.89 o 
 -10   3  10      183.81      181.77     15.44 o 
  -9   3  10       43.70       33.67      8.01 o 
  -8   3  10       20.70       21.44      7.87 o 
  -7   3  10       69.47       63.78      7.95 o 
  -6   3  10      848.61      789.98     22.81 o 
  -5   3  10        7.30        9.27      6.38 o 
  -4   3  10      185.79      185.34     11.95 o 
  -3   3  10      823.60      792.79     29.88 o 
  -2   3  10      865.80      791.64     30.23 o 
  -1   3  10       43.72       52.68      7.39 o 
   0   3  10     1849.73     2001.09    141.13 o 
   1   3  10     1812.51     2045.51    159.93 o 
   2   3  10      164.70      159.19      9.84 o 
   3   3  10      471.11      443.88     26.25 o 
   4   3  10      116.10      105.81      7.88 o 
   5   3  10        1.99       -0.03      7.12 o 
   6   3  10       43.08       39.57      6.69 o 
   7   3  10       10.25        7.30      6.91 o 
   8   3  10        7.24        6.81      6.87 o 
   9   3  10        0.27        1.17      6.87 o 
 -10   4  10       30.61       39.73     12.38 o 
  -9   4  10        2.38        7.15     13.81 o 
  -8   4  10      615.84      610.31     38.70 o 
  -7   4  10      908.25      890.95     37.14 o 
  -6   4  10      233.05      212.98      9.90 o 
  -5   4  10      268.53      261.09     10.56 o 
  -4   4  10      382.21      332.12      8.76 o 
  -3   4  10       47.63       46.50      7.33 o 
  -2   4  10       50.02       52.75      7.83 o 
  -1   4  10      211.32      202.24     12.27 o 
   0   4  10      316.54      309.67      8.36 o 
   1   4  10      156.54      156.33      7.74 o 
   2   4  10      193.00      193.76      8.33 o 
   3   4  10       46.08       44.33      8.66 o 
   4   4  10        9.66       13.69      8.12 o 
   5   4  10       46.61       36.66      8.43 o 
   6   4  10      285.62      244.21      9.91 o 
   7   4  10        1.83        4.93      7.47 o 
   8   4  10        6.48        8.38      7.34 o 
  -9   5  10        1.08       -5.48     18.63 o 
  -8   5  10        5.93       12.07     18.52 o 
  -7   5  10       37.40       36.10     11.02 o 
  -6   5  10      408.19      427.74     19.85 o 
  -5   5  10      109.39      109.99      9.20 o 
  -4   5  10        1.44        3.71      7.68 o 
  -3   5  10      197.42      203.24     10.38 o 
  -2   5  10       49.21       49.17      8.38 o 
  -1   5  10       18.19       27.45      8.03 o 
   0   5  10      153.58      145.78      7.97 o 
   1   5  10       44.93       53.51      9.39 o 
   2   5  10       70.23       64.10      8.26 o 
   3   5  10        0.49        5.84      9.11 o 
   4   5  10       28.89       28.83      9.78 o 
   5   5  10       27.28       28.73      9.42 o 
   6   5  10        0.00        3.38      9.16 o 
   7   5  10      110.26      108.98     12.42 o 
  -6   6  10       79.63       76.77     14.23 o 
  -5   6  10      190.04      196.13     13.99 o 
  -4   6  10        5.15        9.45     11.73 o 
  -3   6  10        3.88        4.69      8.69 o 
  -2   6  10       67.29       67.67      8.42 o 
  -1   6  10        0.89        7.13      8.31 o 
   0   6  10       68.69       64.60      9.68 o 
   1   6  10      143.54      130.66      9.19 o 
   2   6  10        7.83        8.22      9.74 o 
   3   6  10       16.51       17.02     10.14 o 
   4   6  10       22.77       18.41      9.79 o 
 -11   0  11        4.27       -5.74     20.34 o 
  -9   0  11        6.29       13.32     12.78 o 
  -7   0  11       75.85       73.39     10.86 o 
  -5   0  11       17.19       17.52      9.43 o 
  -3   0  11      172.63      184.18     38.37 o 
  -1   0  11     1622.22     1959.22     59.74 o 
   1   0  11      113.96      128.09      8.30 o 
   3   0  11      960.72     1214.09     77.18 o 
   5   0  11        0.63       15.65     10.91 o 
   7   0  11      235.20      259.45     17.04 o 
   9   0  11      212.98      212.66     10.66 o 
 -12   1  11       71.75       92.67     16.00 o 
 -11   1  11      223.78      226.75     34.00 o 
 -10   1  11       71.78       81.06      9.13 o 
  -9   1  11      268.60      272.68      9.94 o 
  -8   1  11       60.80       54.45      7.68 o 
  -7   1  11       19.26       11.88      7.27 o 
  -6   1  11      244.21      233.03     12.20 o 
  -5   1  11       38.64       56.55      8.34 o 
  -4   1  11      124.76      126.62      8.96 o 
  -3   1  11     1683.57     1690.57     44.33 o 
  -2   1  11      958.11     1011.94     71.89 o 
  -1   1  11      130.82      153.59      6.80 o 
   0   1  11      125.71      147.09      6.18 o 
   1   1  11     6577.71     7902.55    123.04 o 
   2   1  11      303.61      350.32      8.60 o 
   3   1  11      202.86      239.36      8.37 o 
   4   1  11      321.55      368.96     13.64 o 
   5   1  11      146.85      141.47     11.32 o 
   6   1  11        4.94        8.27      7.43 o 
   7   1  11      345.83      299.80     20.53 o 
   8   1  11       49.56       49.97      6.76 o 
   9   1  11       11.33        8.95      7.07 o 
 -11   2  11      131.61      137.25     21.15 o 
 -10   2  11      301.70      291.43     12.26 o 
  -9   2  11      197.67      185.31      9.78 o 
  -8   2  11      285.44      270.70     11.34 o 
  -7   2  11      278.70      246.52      9.39 o 
  -6   2  11      647.80      525.13     17.02 o 
  -5   2  11      129.43      112.75      8.92 o 
  -4   2  11     1614.07     1501.68     67.70 o 
  -3   2  11        0.05        2.61      7.44 o 
  -2   2  11      205.34      203.22     25.82 o 
  -1   2  11       79.42       85.08      6.42 o 
   0   2  11       51.64       52.74      5.15 o 
   1   2  11       46.92       64.71      6.50 o 
   2   2  11      214.72      234.32      7.60 o 
   3   2  11       71.62       77.44      6.19 o 
   4   2  11       32.28       20.91      6.90 o 
   5   2  11      103.54      106.39     15.69 o 
   6   2  11      395.36      332.70     11.83 o 
   7   2  11        0.45        4.75      6.17 o 
   8   2  11       28.82       26.36      7.12 o 
   9   2  11       90.24       70.94      6.49 o 
 -11   3  11        7.22       10.52     26.40 o 
 -10   3  11       40.71       54.45     14.09 o 
  -9   3  11       13.92       11.72      8.45 o 
  -8   3  11       24.26       20.55      8.06 o 
  -7   3  11       29.94       25.66      8.59 o 
  -6   3  11       38.03       30.96      6.82 o 
  -5   3  11      367.58      325.85      9.44 o 
  -4   3  11       85.32       74.03      7.18 o 
  -3   3  11       35.46       39.49      7.71 o 
  -2   3  11      284.79      293.51     10.74 o 
  -1   3  11      299.96      313.43     14.36 o 
   0   3  11       16.26       14.41      7.47 o 
   1   3  11        1.85        9.56      6.86 o 
   2   3  11      109.66      121.87      7.82 o 
   3   3  11        6.99        9.17      8.03 o 
   4   3  11       52.67       51.63      7.88 o 
   5   3  11      513.09      449.07     18.54 o 
   6   3  11        0.79        0.66      8.51 o 
   7   3  11      127.52       98.65      7.49 o 
   8   3  11        9.23        9.51      7.78 o 
  -9   4  11      208.11      231.32     18.22 o 
  -8   4  11        7.21        7.92      8.23 o 
  -7   4  11      183.87      173.14     10.59 o 
  -6   4  11       74.62       61.75      7.87 o 
  -5   4  11      192.83      170.66      8.84 o 
  -4   4  11       89.29       67.16     12.28 o 
  -3   4  11        7.66        7.42      6.43 o 
  -2   4  11       60.86       55.74      7.99 o 
  -1   4  11      230.99      215.25      8.84 o 
   0   4  11      207.49      205.90      8.15 o 
   1   4  11        0.78        7.23      6.64 o 
   2   4  11       11.75       15.20      7.19 o 
   3   4  11       14.74       16.99      6.98 o 
   4   4  11      159.07      123.39     10.24 o 
   5   4  11       85.30       79.79      9.90 o 
   6   4  11      122.93      120.75      8.41 o 
   7   4  11       20.32       22.40      8.09 o 
  -8   5  11       31.12       38.52     10.10 o 
  -7   5  11        7.61        2.94      9.58 o 
  -6   5  11      330.48      326.99     11.19 o 
  -5   5  11       10.37        9.52      8.11 o 
  -4   5  11       14.95       16.42      8.48 o 
  -3   5  11       67.37       66.15      8.02 o 
  -2   5  11      319.10      298.14      9.06 o 
  -1   5  11       25.51       26.19      8.19 o 
   0   5  11       47.87       53.24      7.21 o 
   1   5  11        0.60       12.65      8.46 o 
   2   5  11       20.22       12.69      8.21 o 
   3   5  11        0.51        0.03      9.15 o 
   4   5  11      172.00      176.83     10.81 o 
   5   5  11        8.11        9.77      8.89 o 
  -5   6  11        0.21       14.65     13.89 o 
  -4   6  11        2.30        5.07      9.78 o 
  -3   6  11       18.59       18.96     10.32 o 
  -2   6  11        3.07       10.38      8.87 o 
  -1   6  11       32.80       26.13      9.30 o 
   0   6  11        1.95        6.40      9.98 o 
   1   6  11        4.16        2.17     10.08 o 
   2   6  11        2.05        7.72     10.38 o 
   3   6  11       14.17       11.71     20.39 o 
 -10   0  12      760.15      751.01     19.20 o 
  -8   0  12       78.88       62.05     15.47 o 
  -6   0  12     2926.02     3233.37    365.17 o 
  -4   0  12     1277.10     1192.53     38.31 o 
  -2   0  12        9.89       11.93      9.48 o 
   0   0  12      617.93      760.79     14.74 o 
   2   0  12       39.04       35.82     12.15 o 
   4   0  12        1.60        9.75     11.44 o 
   6   0  12      369.02      331.03     53.40 o 
   8   0  12       58.01       53.38      9.87 o 
 -11   1  12       82.03       84.18     13.01 o 
 -10   1  12       18.30       23.52      8.55 o 
  -9   1  12        7.41        6.09      9.05 o 
  -8   1  12        6.37       10.39      8.02 o 
  -7   1  12      123.36      130.06      8.68 o 
  -6   1  12       45.31       31.04      6.88 o 
  -5   1  12      206.02      183.67      9.22 o 
  -4   1  12     1103.90     1160.02     73.97 o 
  -3   1  12       19.55       19.15      6.63 o 
  -2   1  12       43.45       47.03      6.17 o 
  -1   1  12      358.06      415.73     11.00 o 
   0   1  12       95.41      113.47      6.91 o 
   1   1  12      482.23      555.82     14.50 o 
   2   1  12     1097.59     1266.92     22.22 o 
   3   1  12        0.55        1.23      8.32 o 
   4   1  12        0.00        2.30      6.14 o 
   5   1  12        5.06        9.22      7.24 o 
   6   1  12       95.72       98.47      8.10 o 
   7   1  12      105.92      106.22      7.70 o 
   8   1  12      234.07      175.49      8.61 o 
 -10   2  12       45.17       56.70      8.89 o 
  -9   2  12      106.33      101.15      9.46 o 
  -8   2  12        5.36        9.39      8.73 o 
  -7   2  12      210.54      178.67      9.50 o 
  -6   2  12      350.43      301.54     11.95 o 
  -5   2  12        6.69        9.53      7.49 o 
  -4   2  12       98.16       72.89      6.99 o 
  -3   2  12       55.19       54.52      9.02 o 
  -2   2  12      122.65      126.56      9.45 o 
  -1   2  12      137.84      152.18      6.87 o 
   0   2  12      703.90      820.40     34.89 o 
   1   2  12       45.70       53.52      6.53 o 
   2   2  12      110.44      113.11      7.45 o 
   3   2  12      198.79      229.88     16.40 o 
   4   2  12      228.89      221.88     10.04 o 
   5   2  12       59.78       67.78      7.73 o 
   6   2  12        0.01        5.59      7.19 o 
   7   2  12      236.95      215.62      8.50 o 
   8   2  12        0.04        7.01      8.28 o 
 -10   3  12       65.26       71.56     15.36 o 
  -9   3  12       15.05       14.59      9.50 o 
  -8   3  12      258.34      251.18     10.42 o 
  -7   3  12       28.74       38.57      7.90 o 
  -6   3  12        7.42        7.33      7.49 o 
  -5   3  12      115.09      104.69      9.21 o 
  -4   3  12       55.49       62.89      8.06 o 
  -3   3  12       59.54       57.04      7.27 o 
  -2   3  12      453.00      413.37     12.63 o 
  -1   3  12       39.92       36.20      5.54 o 
   0   3  12        5.87        8.74      6.04 o 
   1   3  12      240.40      226.27      7.93 o 
   2   3  12     1506.01     1644.28     71.11 o 
   3   3  12      227.69      192.71      9.18 o 
   4   3  12       38.49       38.71      7.01 o 
   5   3  12       92.09       87.07      8.60 o 
   6   3  12       10.25       14.09      7.46 o 
   7   3  12      133.42      135.62     10.15 o 
  -8   4  12       16.71       13.40      7.63 o 
  -7   4  12       69.08       66.19      8.90 o 
  -6   4  12       24.62       25.40      9.84 o 
  -5   4  12        0.01        1.87      8.14 o 
  -4   4  12      123.80      112.21      7.66 o 
  -3   4  12      145.26      124.72      7.90 o 
  -2   4  12       14.05       16.53      7.22 o 
  -1   4  12       25.48       26.03      6.86 o 
   0   4  12      103.37       99.25      7.37 o 
   1   4  12      159.97      152.02      7.75 o 
   2   4  12       50.54       56.31      6.66 o 
   3   4  12        0.05        2.59      7.74 o 
   4   4  12       56.58       57.04      8.36 o 
   5   4  12        0.81        4.38      8.37 o 
   6   4  12       52.11       53.23      9.40 o 
  -6   5  12        0.63        2.77      9.12 o 
  -5   5  12        2.88        2.59      8.09 o 
  -4   5  12       13.69       10.36      9.12 o 
  -3   5  12       16.05       20.56      9.48 o 
  -2   5  12        6.78        7.95      7.03 o 
  -1   5  12      158.11      152.13      8.63 o 
   0   5  12        7.98        6.47      7.91 o 
   1   5  12       47.22       40.46      7.09 o 
   2   5  12        7.25       10.27     10.22 o 
   3   5  12      466.79      466.98     23.14 o 
   4   5  12        0.22        4.92     12.16 o 
  -9   0  13      121.48       95.43     11.75 o 
  -7   0  13       73.74       70.29     11.41 o 
  -5   0  13       72.89       62.94     11.60 o 
  -3   0  13       32.64       35.96     12.38 o 
  -1   0  13       76.90       93.96      8.20 o 
   1   0  13     1381.22     1644.23     38.33 o 
   3   0  13      196.01      233.05     13.35 o 
   5   0  13      493.83      496.23     14.35 o 
   7   0  13       26.20       45.91     12.97 o 
 -10   1  13       43.70       44.42     10.30 o 
  -9   1  13       70.14       77.25      8.70 o 
  -8   1  13        8.64        9.86      7.99 o 
  -7   1  13      198.19      205.77      9.77 o 
  -6   1  13      115.97      111.97      9.75 o 
  -5   1  13        0.34        8.75      7.84 o 
  -4   1  13      240.40      232.65     11.53 o 
  -3   1  13       86.36       95.55      8.26 o 
  -2   1  13        8.05        8.03      6.04 o 
  -1   1  13        8.13       16.47      6.50 o 
   0   1  13       30.61       41.95      6.83 o 
   1   1  13      131.20      142.72      7.32 o 
   2   1  13        6.37       11.30      7.83 o 
   3   1  13      122.87      138.68      8.96 o 
   4   1  13       64.71       66.40      8.15 o 
   5   1  13        6.53        8.35      7.78 o 
   6   1  13       69.03       76.24      9.37 o 
   7   1  13      172.61      171.63      8.75 o 
  -9   2  13      102.21       90.83      9.01 o 
  -8   2  13       85.73       78.63      9.63 o 
  -7   2  13      159.95      141.71     12.35 o 
  -6   2  13      469.22      451.23     10.52 o 
  -5   2  13      514.90      410.74     11.05 o 
  -4   2  13      130.45      132.85     11.34 o 
  -3   2  13      141.00      139.07     11.35 o 
  -2   2  13      106.79      115.91      7.20 o 
  -1   2  13       48.14       61.03      6.95 o 
   0   2  13      180.21      182.53     10.73 o 
   1   2  13      159.11      159.49     17.05 o 
   2   2  13      532.57      607.24     18.96 o 
   3   2  13       56.68       53.61      6.65 o 
   4   2  13        1.75        7.87      6.54 o 
   5   2  13        0.33       -1.24      6.80 o 
   6   2  13        7.16        8.75      8.39 o 
   7   2  13       15.15        7.08      9.69 o 
  -8   3  13       63.11       65.11      8.07 o 
  -7   3  13       52.26       49.29      8.23 o 
  -6   3  13       35.01       33.50      8.08 o 
  -5   3  13        5.53        9.39      8.21 o 
  -4   3  13       41.30       34.80      8.46 o 
  -3   3  13      215.09      190.51      8.66 o 
  -2   3  13        8.65        4.20      6.46 o 
  -1   3  13      156.69      169.96      9.79 o 
   0   3  13       24.37       26.78      6.51 o 
   1   3  13        8.85       14.67      6.53 o 
   2   3  13      388.05      429.70     17.91 o 
   3   3  13        4.46       13.87      9.19 o 
   4   3  13       99.16       98.40      8.90 o 
   5   3  13       10.00        7.77      7.31 o 
   6   3  13       17.14       19.54      8.52 o 
  -7   4  13       79.15       70.12      9.90 o 
  -6   4  13        4.87       10.11      8.59 o 
  -5   4  13      344.55      303.66     38.33 o 
  -4   4  13      229.50      227.15      9.33 o 
  -3   4  13       66.73       59.37      8.79 o 
  -2   4  13      199.18      194.80     15.16 o 
  -1   4  13       28.25       28.65      8.44 o 
   0   4  13       62.57       55.68      7.49 o 
   1   4  13        2.13        6.59      7.33 o 
   2   4  13        3.97        7.44      7.55 o 
   3   4  13        7.43        1.96      7.89 o 
   4   4  13      245.60      215.07     15.56 o 
  -4   5  13       87.89       71.17     13.96 o 
  -3   5  13       10.09        9.62      8.97 o 
  -2   5  13       43.93       34.99      8.18 o 
  -1   5  13       37.20       39.36      8.51 o 
   0   5  13      119.65      111.40      8.06 o 
   1   5  13       25.68       26.78      7.81 o 
  -8   0  14      143.61      155.10     21.07 o 
  -6   0  14      256.84      241.71     13.79 o 
  -4   0  14      187.30      176.61     25.23 o 
  -2   0  14      317.98      360.72     11.79 o 
   0   0  14     1009.72     1269.78     17.40 o 
   2   0  14      336.07      400.17     33.44 o 
   4   0  14      128.10      130.98     11.26 o 
   6   0  14      182.13      169.92     12.16 o 
  -8   1  14      160.41      144.67      9.63 o 
  -7   1  14       46.83       59.63      9.68 o 
  -6   1  14       99.18       85.48      8.65 o 
  -5   1  14       85.68       76.08      8.14 o 
  -4   1  14        1.03        0.68      7.49 o 
  -3   1  14       13.86       12.21      7.72 o 
  -2   1  14       12.35       17.08      6.71 o 
  -1   1  14        3.26        8.53      6.06 o 
   0   1  14        0.03        8.66      6.71 o 
   1   1  14        5.44       12.78      7.29 o 
   2   1  14       54.13       65.88      7.17 o 
   3   1  14       99.96      112.43      8.19 o 
   4   1  14      315.16      356.95     32.86 o 
   5   1  14       85.13       80.70      8.18 o 
   6   1  14       13.82        8.48      7.97 o 
  -8   2  14       11.46        8.83      8.82 o 
  -7   2  14       80.82       78.52      9.17 o 
  -6   2  14       51.10       55.22      8.49 o 
  -5   2  14       70.38       72.62      8.70 o 
  -4   2  14        6.15        9.54      9.36 o 
  -3   2  14      205.24      197.36      9.53 o 
  -2   2  14       16.35       13.86      7.17 o 
  -1   2  14      473.99      489.92     22.68 o 
   0   2  14        0.75        0.95      6.43 o 
   1   2  14       50.58       57.68      7.81 o 
   2   2  14       82.45       92.91      8.47 o 
   3   2  14      262.08      322.41     10.13 o 
   4   2  14        7.13        8.17      7.27 o 
   5   2  14      221.33      197.89      8.26 o 
  -7   3  14        3.41        8.28      9.48 o 
  -6   3  14      127.14      106.86      8.83 o 
  -5   3  14       12.29       10.50      9.53 o 
  -4   3  14      123.31      114.78      9.10 o 
  -3   3  14      126.91      111.27      8.37 o 
  -2   3  14       14.64       13.70      6.03 o 
  -1   3  14        2.39        3.78      7.11 o 
   0   3  14       90.19       86.36      7.08 o 
   1   3  14        2.16        5.74      7.21 o 
   2   3  14       36.33       43.64      8.72 o 
   3   3  14      125.90      127.57     14.61 o 
   4   3  14        6.29        6.23      9.61 o 
  -4   4  14        3.20        9.11      9.03 o 
  -3   4  14        0.44        6.50      8.03 o 
  -2   4  14       11.02       12.26      7.61 o 
  -1   4  14       32.19       27.88      7.60 o 
   0   4  14      407.96      348.89     15.06 o 
   1   4  14       22.41       19.07      6.61 o 
  -7   0  15      253.90      255.10     23.53 o 
  -5   0  15        5.38       14.63     13.77 o 
  -3   0  15     1036.63     1035.58     32.34 o 
  -1   0  15       59.30       62.19      8.77 o 
   1   0  15      234.29      284.36     19.45 o 
   3   0  15       74.70      102.12     13.82 o 
  -7   1  15        5.36        9.66      8.20 o 
  -6   1  15      134.86      131.37      9.31 o 
  -5   1  15       53.56       58.50      9.05 o 
  -4   1  15        4.10       10.64      8.94 o 
  -3   1  15        6.37        6.77      6.55 o 
  -2   1  15      124.99      126.82      7.40 o 
  -1   1  15      104.45      124.21      7.36 o 
   0   1  15        0.46        7.44      7.72 o 
   1   1  15       88.71       92.53      7.25 o 
   2   1  15      198.97      218.22     12.15 o 
   3   1  15        4.03        7.75      7.85 o 
   4   1  15       26.95       34.59     11.29 o 
  -6   2  15       50.00       46.64      9.45 o 
  -5   2  15        1.25        0.54      7.99 o 
  -4   2  15      171.50      152.25      9.55 o 
  -3   2  15        2.69       -0.39      7.53 o 
  -2   2  15      129.59      147.59     12.32 o 
  -1   2  15      122.52      131.83      9.96 o 
   0   2  15      826.31      928.35     57.82 o 
   1   2  15       14.90       19.53      7.81 o 
   2   2  15        1.22       -1.23      8.74 o 
   3   2  15      157.85      171.27     20.19 o 
  -4   3  15        0.69        1.28      9.09 o 
  -3   3  15       14.85       14.32      6.84 o 
  -2   3  15       72.36       69.99      7.05 o 
  -1   3  15       41.08       48.57      7.54 o 
   0   3  15       14.79       18.04      7.02 o 
   1   3  15        0.09        3.20      8.50 o 
  -4   0  16       45.27       39.00     10.09 o 
  -2   0  16      280.10      307.12     12.86 o 
   0   0  16      485.83      529.79     24.76 o 
  -4   1  16       85.13       73.46     16.35 o 
  -3   1  16       10.45        5.13      7.18 o 
  -2   1  16       53.44       57.35      7.76 o 
  -1   1  16      185.72      193.97      7.93 o 
   0   1  16       71.68       79.87      8.49 o 
                                                 
